# Supplementary material for: Host Translational Control by Stress Granules Promotes Mycobacterium tuberculosis Pathogenesis
Source: MedComm (2020). 2025 Nov 10;6(11):e70479. doi: 10.1002/mco2.70479 (PMC12598499; doi:10.1002/mco2.70479)
Supplement: Supplementary file 2 — Table S1 Proteomics for total proteomes of UN or Mtb‐infected BMDMs. [file MCO2-6-e70479-s003.xlsx]

## Sheet: Note
Table S1. Proteomics for total proteomes of UN or Mtb-infected BMDMs

## Sheet: Sheet 1
			Fold change			p-value
Gene symbol	Accession	Description	24 hpi / 12 hpi	12 hpi / UN	24 hpi / UN	24 hpi / 12 hpi	12 hpi / UN	24 hpi / UN
A2m	Q6GQT1	Alpha-2-macroglobulin-P OS=Mus musculus OX=10090 GN=A2m PE=2 SV=2	0.981	1.127	1.098	0.787385	0.896417	0.955858
Aaas	P58742	Aladin OS=Mus musculus OX=10090 GN=Aaas PE=1 SV=1	1.572	1.357	2.133	0.00661544	0.569016	0.0979409
Aacs	Q9D2R0	Acetoacetyl-CoA synthetase OS=Mus musculus OX=10090 GN=Aacs PE=1 SV=1	0.966	0.946	0.895	0.721383	0.676699	0.537601
Aak1	Q3UHJ0	AP2-associated protein kinase 1 OS=Mus musculus OX=10090 GN=Aak1 PE=1 SV=2	1.269	0.824	0.759	0.041522	0.325342	0.19506
Aars1	Q8BGQ7	Alanine--tRNA ligase, cytoplasmic OS=Mus musculus OX=10090 GN=Aars1 PE=1 SV=1	0.981	1.038	0.941	0.74343	0.905525	0.528728
Aarsd1	Q3THG9	Alanyl-tRNA editing protein Aarsd1 OS=Mus musculus OX=10090 GN=Aarsd1 PE=1 SV=2	0.909	0.451	0.332	0.567165	0.0274409	0.00557109
Abca1	P41233	Phospholipid-transporting ATPase ABCA1 OS=Mus musculus OX=10090 GN=Abca1 PE=1 SV=4	1.151	1.588	1.569	0.465706	0.345275	0.399946
Abca17	E9PX95	ATP-binding cassette sub-family A member 17 OS=Mus musculus OX=10090 GN=Abca17 PE=1 SV=1	9.804	0.103	1.551	1e-17	2.15839e-05	0.575645
Abca3	Q8R420	ATP-binding cassette sub-family A member 3 OS=Mus musculus OX=10090 GN=Abca3 PE=1 SV=3	0.034	1.21	0.031	1e-17	0.781066	3.9968e-14
Abca5	Q8K448	ATP-binding cassette sub-family A member 5 OS=Mus musculus OX=10090 GN=Abca5 PE=1 SV=2	8.898	100	100	1e-17	1e-17	1e-17
Abcb11	Q9QY30	Bile salt export pump OS=Mus musculus OX=10090 GN=Abcb11 PE=1 SV=2	0.983	0.889	0.875	0.86965	0.60511	0.597384
Abcb1b	P06795	ATP-dependent translocase ABCB1 OS=Mus musculus OX=10090 GN=Abcb1b PE=1 SV=1	0.938	0.822	0.711	0.563354	0.39557	0.197037
Abcb7	Q61102	ATP-binding cassette sub-family B member 7, mitochondrial OS=Mus musculus OX=10090 GN=Abcb7 PE=1 SV=3	0.922	1.705	1.467	0.522604	0.189107	0.439314
Abcc1	O35379	Multidrug resistance-associated protein 1 OS=Mus musculus OX=10090 GN=Abcc1 PE=1 SV=1	1.023	1.838	1.578	0.982245	0.0954318	0.292993
Abcc3	B2RX12	ATP-binding cassette sub-family C member 3 OS=Mus musculus OX=10090 GN=Abcc3 PE=1 SV=2	0.701	0.666	0.48	0.0743624	0.229537	0.067682
Abcc5	Q9R1X5	Multidrug resistance-associated protein 5 OS=Mus musculus OX=10090 GN=Abcc5 PE=1 SV=2	1.36	15.373	16.008	0.166005	2.77959e-08	3.30707e-08
Abcc9	P70170	ATP-binding cassette sub-family C member 9 OS=Mus musculus OX=10090 GN=Abcc9 PE=1 SV=2	1.064	0.41	0.437	0.727249	9.6437e-05	0.000759633
Abcd1	P48410	ATP-binding cassette sub-family D member 1 OS=Mus musculus OX=10090 GN=Abcd1 PE=1 SV=1	0.899	1.302	1.163	0.386374	0.568936	0.916055
Abcd3	P55096	ATP-binding cassette sub-family D member 3 OS=Mus musculus OX=10090 GN=Abcd3 PE=1 SV=2	1.163	1.319	1.521	0.256353	0.397872	0.214225
Abce1	P61222	ATP-binding cassette sub-family E member 1 OS=Mus musculus OX=10090 GN=Abce1 PE=1 SV=1	0.899	1.037	0.899	0.239275	0.90873	0.443067
Abcf1	Q6P542	ATP-binding cassette sub-family F member 1 OS=Mus musculus OX=10090 GN=Abcf1 PE=1 SV=1	1.025	1.383	1.685	0.988359	0.291348	0.135673
Abcf2	Q99LE6	ATP-binding cassette sub-family F member 2 OS=Mus musculus OX=10090 GN=Abcf2 PE=1 SV=1	1.238	2.061	2.553	0.186976	0.0937367	0.0344965
Abcg1	Q64343	ATP-binding cassette sub-family G member 1 OS=Mus musculus OX=10090 GN=Abcg1 PE=1 SV=1	1.137	0.405	0.46	0.676262	0.035465	0.0750952
Abhd10	Q6PE15	Palmitoyl-protein thioesterase ABHD10, mitochondrial OS=Mus musculus OX=10090 GN=Abhd10 PE=1 SV=1	0.83	0.548	0.455	0.314109	0.0816209	0.0412969
Abhd12	Q99LR1	Lysophosphatidylserine lipase ABHD12 OS=Mus musculus OX=10090 GN=Abhd12 PE=1 SV=2	0.952	1.189	1.073	0.522896	0.494519	0.993393
Abhd13	Q80UX8	Protein ABHD13 OS=Mus musculus OX=10090 GN=Abhd13 PE=2 SV=1	1.506	0.602	0.906	0.0981253	0.264747	0.743257
Abhd14b	Q8VCR7	Protein ABHD14B OS=Mus musculus OX=10090 GN=Abhd14b PE=1 SV=1	1.1	1.097	1.207	0.606317	0.995453	0.824031
Abhd16a	Q9Z1Q2	Phosphatidylserine lipase ABHD16A OS=Mus musculus OX=10090 GN=Abhd16a PE=1 SV=3	1.073	0.761	0.816	0.754917	0.365904	0.495673
Abi1	Q8CBW3	Abl interactor 1 OS=Mus musculus OX=10090 GN=Abi1 PE=1 SV=3	1.251	1.105	1.156	0.0642529	0.864949	0.863844
Abr	Q5SSL4	Active breakpoint cluster region-related protein OS=Mus musculus OX=10090 GN=Abr PE=1 SV=1	0.914	1.184	1.085	0.293374	0.510611	0.967325
Abracl	Q4KML4	Costars family protein ABRACL OS=Mus musculus OX=10090 GN=Abracl PE=1 SV=1	1.05	4.355	4.724	0.820079	1.78763e-08	3.74523e-08
Abraxas2	Q3TCJ1	BRISC complex subunit Abraxas 2 OS=Mus musculus OX=10090 GN=Abraxas2 PE=1 SV=1	0.929	0.894	0.839	0.492404	0.564468	0.418233
Acaa1a	Q921H8	3-ketoacyl-CoA thiolase A, peroxisomal OS=Mus musculus OX=10090 GN=Acaa1a PE=1 SV=1	1.276	1.827	2.298	0.0182386	0.0015616	0.000339599
Acaa2	Q8BWT1	3-ketoacyl-CoA thiolase, mitochondrial OS=Mus musculus OX=10090 GN=Acaa2 PE=1 SV=3	0.925	1.03	0.964	0.352353	0.882958	0.606672
Acaca	Q5SWU9	Acetyl-CoA carboxylase 1 OS=Mus musculus OX=10090 GN=Acaca PE=1 SV=1	0.942	0.874	0.727	0.53607	0.447681	0.151703
Acad10	Q8K370	Acyl-CoA dehydrogenase family member 10 OS=Mus musculus OX=10090 GN=Acad10 PE=1 SV=1	1.244	1.424	1.387	0.20909	0.464185	0.555098
Acad8	Q9D7B6	Isobutyryl-CoA dehydrogenase, mitochondrial OS=Mus musculus OX=10090 GN=Acad8 PE=1 SV=2	0.99	1.086	1.097	0.832848	0.994036	0.944869
Acad9	Q8JZN5	Complex I assembly factor ACAD9, mitochondrial OS=Mus musculus OX=10090 GN=Acad9 PE=1 SV=2	0.872	0.857	0.857	0.147044	0.376715	0.357254
Acadl	P51174	Long-chain specific acyl-CoA dehydrogenase, mitochondrial OS=Mus musculus OX=10090 GN=Acadl PE=1 SV=2	1.039	1.018	1.061	0.795723	0.830223	0.95067
Acadm	P45952	Medium-chain specific acyl-CoA dehydrogenase, mitochondrial OS=Mus musculus OX=10090 GN=Acadm PE=1 SV=1	1.052	1.089	1.17	0.827374	0.927584	0.791673
Acads	Q07417	Short-chain specific acyl-CoA dehydrogenase, mitochondrial OS=Mus musculus OX=10090 GN=Acads PE=1 SV=2	0.999	0.811	0.927	0.909253	0.125862	0.483986
Acadsb	Q9DBL1	Short/branched chain specific acyl-CoA dehydrogenase, mitochondrial OS=Mus musculus OX=10090 GN=Acadsb PE=1 SV=1	0.965	1.518	1.461	0.607317	0.159788	0.282438
Acadvl	P50544	Very long-chain specific acyl-CoA dehydrogenase, mitochondrial OS=Mus musculus OX=10090 GN=Acadvl PE=1 SV=3	1.007	0.945	0.984	0.957782	0.452204	0.612632
Acap2	Q6ZQK5	Arf-GAP with coiled-coil, ANK repeat and PH domain-containing protein 2 OS=Mus musculus OX=10090 GN=Acap2 PE=1 SV=2	0.913	0.786	0.782	0.464752	0.32435	0.346984
Acat1	Q8QZT1	Acetyl-CoA acetyltransferase, mitochondrial OS=Mus musculus OX=10090 GN=Acat1 PE=1 SV=1	1.082	0.782	0.828	0.540385	0.114393	0.224472
Acat2	Q8CAY6	Acetyl-CoA acetyltransferase, cytosolic OS=Mus musculus OX=10090 GN=Acat2 PE=1 SV=2	0.924	0.94	1.12	0.573059	0.704101	0.987951
Acbd3	Q8BMP6	Golgi resident protein GCP60 OS=Mus musculus OX=10090 GN=Acbd3 PE=1 SV=3	1.148	1.118	1.246	0.301396	0.861007	0.618359
Acbd5	Q5XG73	Acyl-CoA-binding domain-containing protein 5 OS=Mus musculus OX=10090 GN=Acbd5 PE=1 SV=1	1.196	1.026	1.359	0.371383	0.865974	0.658515
Acin1	Q9JIX8	Apoptotic chromatin condensation inducer in the nucleus OS=Mus musculus OX=10090 GN=Acin1 PE=1 SV=3	1.133	1.021	1.119	0.349299	0.858416	0.952104
Acly	Q91V92	ATP-citrate synthase OS=Mus musculus OX=10090 GN=Acly PE=1 SV=1	1.013	1.278	1.197	0.996753	0.281415	0.636817
Aco1	P28271	Cytoplasmic aconitate hydratase OS=Mus musculus OX=10090 GN=Aco1 PE=1 SV=3	0.889	1.033	1.015	0.211398	0.870417	0.748685
Aco2	Q99KI0	Aconitate hydratase, mitochondrial OS=Mus musculus OX=10090 GN=Aco2 PE=1 SV=1	1.091	1.052	1.158	0.44792	0.978941	0.726021
Acod1	P54987	Cis-aconitate decarboxylase OS=Mus musculus OX=10090 GN=Acod1 PE=1 SV=2	1.175	35.186	45.192	0.128715	1e-17	1e-17
Acot13	Q9CQR4	Acyl-coenzyme A thioesterase 13 OS=Mus musculus OX=10090 GN=Acot13 PE=1 SV=1	0.84	1.047	0.836	0.113611	0.969648	0.342598
Acot2	Q9QYR9	Acyl-coenzyme A thioesterase 2, mitochondrial OS=Mus musculus OX=10090 GN=Acot2 PE=1 SV=2	1.103	1.228	1.357	0.464708	0.572406	0.507426
Acot7	Q91V12	Cytosolic acyl coenzyme A thioester hydrolase OS=Mus musculus OX=10090 GN=Acot7 PE=1 SV=2	0.947	1.442	1.481	0.62774	0.386838	0.421803
Acot8	P58137	Acyl-coenzyme A thioesterase 8 OS=Mus musculus OX=10090 GN=Acot8 PE=1 SV=1	1.054	1.085	1.455	0.847914	0.994163	0.544966
Acot9	Q9R0X4	Acyl-coenzyme A thioesterase 9, mitochondrial OS=Mus musculus OX=10090 GN=Acot9 PE=1 SV=1	1.018	1.112	1.098	0.914841	0.883103	0.991702
Acox3	Q9EPL9	Peroxisomal acyl-coenzyme A oxidase 3 OS=Mus musculus OX=10090 GN=Acox3 PE=1 SV=2	0.921	1.042	0.968	0.352305	0.856227	0.555786
Acp1	Q9D358	Low molecular weight phosphotyrosine protein phosphatase OS=Mus musculus OX=10090 GN=Acp1 PE=1 SV=3	0.996	1.097	1.093	0.942432	0.987991	0.957191
Acp2	P24638	Lysosomal acid phosphatase OS=Mus musculus OX=10090 GN=Acp2 PE=1 SV=2	1.044	1.521	1.618	0.840641	0.118891	0.13478
Acp5	Q05117	Tartrate-resistant acid phosphatase type 5 OS=Mus musculus OX=10090 GN=Acp5 PE=1 SV=2	1.393	3.089	4.75	0.00490268	0.000556095	4.34477e-07
Acp6	Q8BP40	Lysophosphatidic acid phosphatase type 6 OS=Mus musculus OX=10090 GN=Acp6 PE=1 SV=1	0.774	1.055	0.974	0.078544	0.941592	0.767056
Acsf2	Q8VCW8	Medium-chain acyl-CoA ligase ACSF2, mitochondrial OS=Mus musculus OX=10090 GN=Acsf2 PE=1 SV=1	1.073	0.738	0.786	0.739029	0.224509	0.314601
Acsl1	P41216	Long-chain-fatty-acid--CoA ligase 1 OS=Mus musculus OX=10090 GN=Acsl1 PE=1 SV=2	1.658	2.789	4.718	4.71805e-07	2.23207e-08	3.03912e-12
Acsl3	Q9CZW4	Long-chain-fatty-acid--CoA ligase 3 OS=Mus musculus OX=10090 GN=Acsl3 PE=1 SV=2	0.96	1.057	1.015	0.668098	0.938347	0.850904
Acsl4	Q9QUJ7	Long-chain-fatty-acid--CoA ligase 4 OS=Mus musculus OX=10090 GN=Acsl4 PE=1 SV=2	1.213	1.221	1.594	0.123038	0.576134	0.116469
Acsl5	Q8JZR0	Long-chain-fatty-acid--CoA ligase 5 OS=Mus musculus OX=10090 GN=Acsl5 PE=1 SV=1	1.228	2.028	2.535	0.0543066	0.00266689	0.000628319
Acss1	Q99NB1	Acetyl-coenzyme A synthetase 2-like, mitochondrial OS=Mus musculus OX=10090 GN=Acss1 PE=1 SV=1	0.968	1.257	1.216	0.803179	0.754212	0.86662
Actb	P60710	Actin, cytoplasmic 1 OS=Mus musculus OX=10090 GN=Actb PE=1 SV=1	1.071	1.415	1.438	0.568526	0.0914501	0.170401
Actbl2	Q8BFZ3	Beta-actin-like protein 2 OS=Mus musculus OX=10090 GN=Actbl2 PE=1 SV=1	0.906	1.266	1.146	0.352783	0.550002	0.877555
Actc1	P68033	Actin, alpha cardiac muscle 1 OS=Mus musculus OX=10090 GN=Actc1 PE=1 SV=1	1.29	1.378	1.824	0.0135781	0.125277	0.0126907
Actl6a	Q9Z2N8	Actin-like protein 6A OS=Mus musculus OX=10090 GN=Actl6a PE=1 SV=2	1.139	0.738	0.876	0.331332	0.164525	0.435302
Actn1	Q7TPR4	Alpha-actinin-1 OS=Mus musculus OX=10090 GN=Actn1 PE=1 SV=1	1.026	0.798	0.849	0.894679	0.105123	0.263966
Actn4	P57780	Alpha-actinin-4 OS=Mus musculus OX=10090 GN=Actn4 PE=1 SV=1	1.085	0.749	0.802	0.483795	0.0467681	0.167503
Actr10	Q9QZB7	Actin-related protein 10 OS=Mus musculus OX=10090 GN=Actr10 PE=1 SV=2	1.898	0.548	1.062	7.15249e-07	0.0422182	0.88286
Actr1a	P61164	Alpha-centractin OS=Mus musculus OX=10090 GN=Actr1a PE=1 SV=1	1.131	1.265	1.447	0.288218	0.368905	0.227637
Actr1b	Q8R5C5	Beta-centractin OS=Mus musculus OX=10090 GN=Actr1b PE=1 SV=1	0.975	2.082	2.029	0.740653	0.0246313	0.0678552
Actr2	P61161	Actin-related protein 2 OS=Mus musculus OX=10090 GN=Actr2 PE=1 SV=1	1.038	1.204	1.256	0.800599	0.452552	0.462987
Actr3	Q99JY9	Actin-related protein 3 OS=Mus musculus OX=10090 GN=Actr3 PE=1 SV=3	1	1.035	1.045	0.891461	0.903725	0.892453
Adam10	O35598	Disintegrin and metalloproteinase domain-containing protein 10 OS=Mus musculus OX=10090 GN=Adam10 PE=1 SV=2	0.893	0.867	0.766	0.304263	0.436454	0.211372
Adam8	Q05910	Disintegrin and metalloproteinase domain-containing protein 8 OS=Mus musculus OX=10090 GN=Adam8 PE=1 SV=3	100	0.01	0.62	1e-17	1e-17	0.33753
Adam9	Q61072	Disintegrin and metalloproteinase domain-containing protein 9 OS=Mus musculus OX=10090 GN=Adam9 PE=1 SV=2	1.232	1.058	1.304	0.213241	0.985125	0.561665
Adamts19	P59509	A disintegrin and metalloproteinase with thrombospondin motifs 19 OS=Mus musculus OX=10090 GN=Adamts19 PE=2 SV=1	1.481	100	100	0.0342979	1e-17	1e-17
Adap2	Q8R2V5	Arf-GAP with dual PH domain-containing protein 2 OS=Mus musculus OX=10090 GN=Adap2 PE=1 SV=1	1.142	1.2	1.37	0.499131	0.831287	0.637567
Adar	Q99MU3	Double-stranded RNA-specific adenosine deaminase OS=Mus musculus OX=10090 GN=Adar PE=1 SV=2	1.001	2.635	2.636	0.962706	0.0447806	0.0753366
Adck1	Q9D0L4	AarF domain-containing protein kinase 1 OS=Mus musculus OX=10090 GN=Adck1 PE=1 SV=1	1.168	0.73	0.78	0.480343	0.323748	0.437582
Adck5	Q80V03	Uncharacterized aarF domain-containing protein kinase 5 OS=Mus musculus OX=10090 GN=Adck5 PE=2 SV=2	1.309	100	100	0.266437	1e-17	1e-17
Adcy7	P51829	Adenylate cyclase type 7 OS=Mus musculus OX=10090 GN=Adcy7 PE=1 SV=2	1.348	1.245	1.679	0.212632	0.818247	0.506748
Add1	Q9QYC0	Alpha-adducin OS=Mus musculus OX=10090 GN=Add1 PE=1 SV=2	0.617	0.86	0.671	0.00535215	0.54639	0.255785
Add3	Q9QYB5	Gamma-adducin OS=Mus musculus OX=10090 GN=Add3 PE=1 SV=2	0.891	1.097	0.978	0.476595	0.996926	0.78205
Adgre1	Q61549	Adhesion G protein-coupled receptor E1 OS=Mus musculus OX=10090 GN=Adgre1 PE=1 SV=1	1.432	2.371	3.359	0.000405312	3.0239e-06	7.70171e-08
Adgre5	Q9Z0M6	Adhesion G protein-coupled receptor E5 OS=Mus musculus OX=10090 GN=Adgre5 PE=1 SV=2	0.85	0.124	0.218	0.368455	4.06342e-14	1.6751e-07
Adh1	P00329	Alcohol dehydrogenase 1 OS=Mus musculus OX=10090 GN=Adh1 PE=1 SV=2	0.983	0.99	0.973	0.774235	0.823195	0.770523
Adh5	P28474	Alcohol dehydrogenase class-3 OS=Mus musculus OX=10090 GN=Adh5 PE=1 SV=3	0.965	0.935	0.912	0.650084	0.460587	0.40935
Adk	P55264	Adenosine kinase OS=Mus musculus OX=10090 GN=Adk PE=1 SV=2	1.127	1.141	1.287	0.538427	0.907888	0.742296
Ado	Q6PDY2	2-aminoethanethiol dioxygenase OS=Mus musculus OX=10090 GN=Ado PE=1 SV=2	0.981	0.994	0.975	0.7981	0.828454	0.77493
Adpgk	Q8VDL4	ADP-dependent glucokinase OS=Mus musculus OX=10090 GN=Adpgk PE=1 SV=2	1.16	1.188	1.217	0.241915	0.656549	0.656277
Adprh	P54923	[Protein ADP-ribosylarginine] hydrolase OS=Mus musculus OX=10090 GN=Adprh PE=1 SV=1	1.065	1.135	1.282	0.7158	0.782665	0.558215
Adprs	Q8CG72	ADP-ribose glycohydrolase ARH3 OS=Mus musculus OX=10090 GN=Adprs PE=1 SV=1	0.929	0.679	0.63	0.591121	0.208058	0.165653
Adrm1	Q9JKV1	Proteasomal ubiquitin receptor ADRM1 OS=Mus musculus OX=10090 GN=Adrm1 PE=1 SV=2	0.951	1.247	1.278	0.59438	0.539001	0.582793
Adsl	P54822	Adenylosuccinate lyase OS=Mus musculus OX=10090 GN=Adsl PE=1 SV=2	0.979	1.21	1.186	0.765718	0.611774	0.742496
Adss1	P28650	Adenylosuccinate synthetase isozyme 1 OS=Mus musculus OX=10090 GN=Adss1 PE=1 SV=2	0.873	1.049	1.038	0.14591	0.919721	0.80757
Adss2	P46664	Adenylosuccinate synthetase isozyme 2 OS=Mus musculus OX=10090 GN=Adss2 PE=1 SV=2	1.05	1.259	1.355	0.822172	0.464282	0.465531
Afdn	Q9QZQ1	Afadin OS=Mus musculus OX=10090 GN=Afdn PE=1 SV=3	0.863	1.248	1.077	0.283698	0.713898	0.957105
Afg3l2	Q8JZQ2	AFG3-like protein 2 OS=Mus musculus OX=10090 GN=Afg3l2 PE=1 SV=1	1.056	0.712	0.814	0.822308	0.207177	0.389986
Agap1	Q8BXK8	Arf-GAP with GTPase, ANK repeat and PH domain-containing protein 1 OS=Mus musculus OX=10090 GN=Agap1 PE=1 SV=1	0.099	1.158	0.111	1e-17	0.77239	2.6763e-12
Agap3	Q8VHH5	Arf-GAP with GTPase, ANK repeat and PH domain-containing protein 3 OS=Mus musculus OX=10090 GN=Agap3 PE=1 SV=1	0.939	0.826	0.775	0.6863	0.585641	0.569377
Agk	Q9ESW4	Acylglycerol kinase, mitochondrial OS=Mus musculus OX=10090 GN=Agk PE=1 SV=1	0.997	0.872	0.795	0.889914	0.50446	0.344405
Ago2	Q8CJG0	Protein argonaute-2 OS=Mus musculus OX=10090 GN=Ago2 PE=1 SV=3	1.059	0.929	1.141	0.733303	0.595725	0.873
Agpat1	O35083	1-acyl-sn-glycerol-3-phosphate acyltransferase alpha OS=Mus musculus OX=10090 GN=Agpat1 PE=1 SV=1	1.018	1.633	1.501	0.9819	0.216682	0.411157
Agpat2	Q8K3K7	1-acyl-sn-glycerol-3-phosphate acyltransferase beta OS=Mus musculus OX=10090 GN=Agpat2 PE=1 SV=1	1.551	1.5	1.114	0.0179007	0.435449	0.991539
Agpat3	Q9D517	1-acyl-sn-glycerol-3-phosphate acyltransferase gamma OS=Mus musculus OX=10090 GN=Agpat3 PE=1 SV=2	1.061	1.256	1.332	0.827005	0.766762	0.696139
Agpat4	Q8K4X7	1-acyl-sn-glycerol-3-phosphate acyltransferase delta OS=Mus musculus OX=10090 GN=Agpat4 PE=1 SV=1	1.031	1.839	1.859	0.954243	0.106543	0.159111
Agpat5	Q9D1E8	1-acyl-sn-glycerol-3-phosphate acyltransferase epsilon OS=Mus musculus OX=10090 GN=Agpat5 PE=1 SV=2	0.984	1.401	1.379	0.790447	0.50609	0.617931
Agps	Q8C0I1	Alkyldihydroxyacetonephosphate synthase, peroxisomal OS=Mus musculus OX=10090 GN=Agps PE=1 SV=1	1.095	1.24	1.277	0.524583	0.459608	0.512965
Agtrap	Q9WVK0	Type-1 angiotensin II receptor-associated protein OS=Mus musculus OX=10090 GN=Agtrap PE=1 SV=2	1.457	2.902	4.229	0.00117377	0.000759161	2.10591e-06
Ahctf1	Q8CJF7	Protein ELYS OS=Mus musculus OX=10090 GN=Ahctf1 PE=1 SV=1	100	0.01	1.398	1e-17	1e-17	0.637336
Ahcy	P50247	Adenosylhomocysteinase OS=Mus musculus OX=10090 GN=Ahcy PE=1 SV=3	0.874	1.039	0.95	0.143972	0.875872	0.500413
Ahcyl1	Q80SW1	S-adenosylhomocysteine hydrolase-like protein 1 OS=Mus musculus OX=10090 GN=Ahcyl1 PE=1 SV=1	1.091	1.053	1.148	0.725316	0.93143	0.914196
Ahcyl2	Q68FL4	Putative adenosylhomocysteinase 3 OS=Mus musculus OX=10090 GN=Ahcyl2 PE=1 SV=1	0.973	0.949	0.931	0.649309	0.612995	0.506935
Ahsa1	Q8BK64	Activator of 90 kDa heat shock protein ATPase homolog 1 OS=Mus musculus OX=10090 GN=Ahsa1 PE=1 SV=2	0.996	1.123	1.165	0.851985	0.803506	0.802069
Ahsa2	Q8N9S3	Activator of 90 kDa heat shock protein ATPase homolog 2 OS=Mus musculus OX=10090 GN=Ahsa2 PE=1 SV=2	1.317	9.159	11.353	0.237937	5.1226e-06	3.23778e-06
Ahsg	P29699	Alpha-2-HS-glycoprotein OS=Mus musculus OX=10090 GN=Ahsg PE=1 SV=1	0.891	0.892	0.634	0.30559	0.501946	0.0460335
Aif1	O70200	Allograft inflammatory factor 1 OS=Mus musculus OX=10090 GN=Aif1 PE=1 SV=1	1.242	1.838	2.284	0.0291092	0.00330829	0.000375619
Aifm1	Q9Z0X1	Apoptosis-inducing factor 1, mitochondrial OS=Mus musculus OX=10090 GN=Aifm1 PE=1 SV=1	0.918	0.971	0.888	0.352971	0.568899	0.343379
Aifm2	Q8BUE4	Ferroptosis suppressor protein 1 OS=Mus musculus OX=10090 GN=Aifm2 PE=1 SV=1	1.052	1.439	1.513	0.902153	0.601909	0.615562
Aig1	Q9D8B1	Androgen-induced gene 1 protein OS=Mus musculus OX=10090 GN=Aig1 PE=2 SV=2	0.923	1.592	1.469	0.610296	0.44382	0.63791
Aim2	Q91VJ1	Interferon-inducible protein AIM2 OS=Mus musculus OX=10090 GN=Aim2 PE=1 SV=2	0.881	1.251	1.103	0.467517	0.778195	0.956899
Aimp1	P31230	Aminoacyl tRNA synthase complex-interacting multifunctional protein 1 OS=Mus musculus OX=10090 GN=Aimp1 PE=1 SV=2	1.167	0.8	1.023	0.285486	0.27063	0.817865
Aimp2	Q8R010	Aminoacyl tRNA synthase complex-interacting multifunctional protein 2 OS=Mus musculus OX=10090 GN=Aimp2 PE=1 SV=2	0.981	1.58	1.424	0.704193	0.111213	0.315061
Aip	O08915	AH receptor-interacting protein OS=Mus musculus OX=10090 GN=Aip PE=1 SV=1	1.162	1.188	1.374	0.389634	0.78527	0.575182
Ak2	Q9WTP6	Adenylate kinase 2, mitochondrial OS=Mus musculus OX=10090 GN=Ak2 PE=1 SV=5	1.098	0.987	1.114	0.524103	0.707441	0.958754
Ak3	Q9WTP7	GTP:AMP phosphotransferase AK3, mitochondrial OS=Mus musculus OX=10090 GN=Ak3 PE=1 SV=3	0.916	0.953	0.873	0.307722	0.569525	0.35016
Akap10	O88845	A-kinase anchor protein 10, mitochondrial OS=Mus musculus OX=10090 GN=Akap10 PE=1 SV=3	1.173	0.817	0.958	0.57987	0.587603	0.791429
Akap13	E9Q394	A-kinase anchor protein 13 OS=Mus musculus OX=10090 GN=Akap13 PE=1 SV=1	1.066	1.007	1.074	0.85412	0.869433	0.910577
Akap8	Q9DBR0	A-kinase anchor protein 8 OS=Mus musculus OX=10090 GN=Akap8 PE=1 SV=1	0.956	1.045	1.021	0.64887	0.883828	0.845486
Akap8l	Q9R0L7	A-kinase anchor protein 8-like OS=Mus musculus OX=10090 GN=Akap8l PE=1 SV=1	0.884	0.698	0.617	0.505583	0.347424	0.27079
Akr1a1	Q9JII6	Aldo-keto reductase family 1 member A1 OS=Mus musculus OX=10090 GN=Akr1a1 PE=1 SV=3	0.946	0.959	0.832	0.482587	0.573536	0.227347
Akr1b1	P45376	Aldo-keto reductase family 1 member B1 OS=Mus musculus OX=10090 GN=Akr1b1 PE=1 SV=3	1.032	1.016	0.991	0.851586	0.821287	0.70066
Akr1b8	P45377	Aldose reductase-related protein 2 OS=Mus musculus OX=10090 GN=Akr1b8 PE=1 SV=2	0.873	0.703	0.629	0.325706	0.161322	0.110225
Akr1c13	Q8VC28	Aldo-keto reductase family 1 member C13 OS=Mus musculus OX=10090 GN=Akr1c13 PE=1 SV=2	0.98	1.222	1.198	0.803068	0.766318	0.829495
Akr7a2	Q8CG76	Aflatoxin B1 aldehyde reductase member 2 OS=Mus musculus OX=10090 GN=Akr7a2 PE=1 SV=3	0.967	0.996	0.911	0.734756	0.805958	0.564604
Akt1	P31750	RAC-alpha serine/threonine-protein kinase OS=Mus musculus OX=10090 GN=Akt1 PE=1 SV=2	0.894	1.006	0.962	0.215845	0.81318	0.616633
Akt1s1	Q9D1F4	Proline-rich AKT1 substrate 1 OS=Mus musculus OX=10090 GN=Akt1s1 PE=1 SV=1	1.071	1.033	1.107	0.874977	0.89822	0.997645
Akt2	Q60823	RAC-beta serine/threonine-protein kinase OS=Mus musculus OX=10090 GN=Akt2 PE=1 SV=1	0.721	1.062	0.765	0.103586	0.943746	0.418169
Alad	P10518	Delta-aminolevulinic acid dehydratase OS=Mus musculus OX=10090 GN=Alad PE=1 SV=1	1.065	2.213	2.357	0.784015	0.0757355	0.0829321
Alb	P07724	Albumin OS=Mus musculus OX=10090 GN=Alb PE=1 SV=3	0.806	11.375	9.172	0.0197006	1e-17	1e-17
Alcam	Q61490	CD166 antigen OS=Mus musculus OX=10090 GN=Alcam PE=1 SV=3	1.038	0.925	0.836	0.826058	0.39314	0.209513
Aldh16a1	Q571I9	Aldehyde dehydrogenase family 16 member A1 OS=Mus musculus OX=10090 GN=Aldh16a1 PE=1 SV=2	0.842	1.092	0.932	0.0778959	0.917676	0.530956
Aldh18a1	Q9Z110	Delta-1-pyrroline-5-carboxylate synthase OS=Mus musculus OX=10090 GN=Aldh18a1 PE=1 SV=2	0.963	0.93	1.033	0.572615	0.511018	0.80315
Aldh1b1	Q9CZS1	Aldehyde dehydrogenase X, mitochondrial OS=Mus musculus OX=10090 GN=Aldh1b1 PE=1 SV=1	1.311	1.219	1.55	0.024003	0.584486	0.196319
Aldh2	P47738	Aldehyde dehydrogenase, mitochondrial OS=Mus musculus OX=10090 GN=Aldh2 PE=1 SV=1	1.033	0.929	0.927	0.842223	0.456009	0.482853
Aldh3a2	P47740	Aldehyde dehydrogenase family 3 member A2 OS=Mus musculus OX=10090 GN=Aldh3a2 PE=1 SV=2	1.044	0.909	0.956	0.843799	0.46165	0.566617
Aldh3b1	Q80VQ0	Aldehyde dehydrogenase family 3 member B1 OS=Mus musculus OX=10090 GN=Aldh3b1 PE=1 SV=1	1.112	0.632	0.746	0.45213	0.0165616	0.1166
Aldh4a1	Q8CHT0	Delta-1-pyrroline-5-carboxylate dehydrogenase, mitochondrial OS=Mus musculus OX=10090 GN=Aldh4a1 PE=1 SV=3	1.063	0.94	0.992	0.699709	0.649544	0.758669
Aldh6a1	Q9EQ20	Methylmalonate-semialdehyde dehydrogenase [acylating], mitochondrial OS=Mus musculus OX=10090 GN=Aldh6a1 PE=1 SV=1	1.107	1.518	1.436	0.582717	0.313125	0.474068
Aldh8a1	Q8BH00	2-aminomuconic semialdehyde dehydrogenase OS=Mus musculus OX=10090 GN=Aldh8a1 PE=1 SV=1	1.038	0.64	0.664	0.883829	0.0100048	0.0287659
Aldh9a1	Q9JLJ2	4-trimethylaminobutyraldehyde dehydrogenase OS=Mus musculus OX=10090 GN=Aldh9a1 PE=1 SV=1	0.966	0.958	0.873	0.62774	0.568922	0.325705
Aldoa	P05064	Fructose-bisphosphate aldolase A OS=Mus musculus OX=10090 GN=Aldoa PE=1 SV=2	1.185	0.887	1.061	0.108531	0.311917	0.948838
Aldoc	P05063	Fructose-bisphosphate aldolase C OS=Mus musculus OX=10090 GN=Aldoc PE=1 SV=4	0.851	1.279	1.07	0.102506	0.461983	0.940896
Alg10b	Q3UGP8	Putative Dol-P-Glc:Glc(2)Man(9)GlcNAc(2)-PP-Dol alpha-1,2-glucosyltransferase OS=Mus musculus OX=10090 GN=Alg10b PE=1 SV=1	0.83	1.09	0.905	0.289115	0.987994	0.656529
Alg2	Q9DBE8	Alpha-1,3/1,6-mannosyltransferase ALG2 OS=Mus musculus OX=10090 GN=Alg2 PE=1 SV=2	0.912	1.376	1.468	0.447274	0.410872	0.436604
Alg3	Q8K2A8	Dol-P-Man:Man(5)GlcNAc(2)-PP-Dol alpha-1,3-mannosyltransferase OS=Mus musculus OX=10090 GN=Alg3 PE=1 SV=2	1	1	0.62	0.904131	0.852242	0.218629
Alg5	Q9DB25	Dolichyl-phosphate beta-glucosyltransferase OS=Mus musculus OX=10090 GN=Alg5 PE=1 SV=1	0.99	1.674	1.709	0.827924	0.144623	0.19498
Alg8	Q6P8H8	Probable dolichyl pyrophosphate Glc1Man9GlcNAc2 alpha-1,3-glucosyltransferase OS=Mus musculus OX=10090 GN=Alg8 PE=2 SV=2	0.965	1.241	1.197	0.688068	0.733153	0.827487
Alox15	P39654	Polyunsaturated fatty acid lipoxygenase ALOX15 OS=Mus musculus OX=10090 GN=Alox15 PE=1 SV=4	0.68	100	100	0.0535536	1e-17	1e-17
Alox5ap	P30355	Arachidonate 5-lipoxygenase-activating protein OS=Mus musculus OX=10090 GN=Alox5ap PE=1 SV=2	0.894	1.375	1.23	0.202968	0.145297	0.543398
Alyref	O08583	THO complex subunit 4 OS=Mus musculus OX=10090 GN=Alyref PE=1 SV=3	1.362	1.236	1.219	0.00980431	0.490018	0.646738
Amacr	O09174	Alpha-methylacyl-CoA racemase OS=Mus musculus OX=10090 GN=Amacr PE=1 SV=4	0.744	0.618	0.46	0.0957027	0.149573	0.0490226
Amdhd2	Q8JZV7	N-acetylglucosamine-6-phosphate deacetylase OS=Mus musculus OX=10090 GN=Amdhd2 PE=1 SV=1	0.969	0.986	1.014	0.658821	0.678346	0.755162
Amfr	Q9R049-2	Isoform 2 of E3 ubiquitin-protein ligase AMFR OS=Mus musculus OX=10090 GN=Amfr	0.823	0.883	0.727	0.296831	0.612887	0.381512
Ampd2	Q9DBT5	AMP deaminase 2 OS=Mus musculus OX=10090 GN=Ampd2 PE=1 SV=1	0.97	1.032	0.892	0.724736	0.931864	0.613187
Ampd3	O08739	AMP deaminase 3 OS=Mus musculus OX=10090 GN=Ampd3 PE=1 SV=2	0.962	1.509	1.387	0.683846	0.328952	0.552417
Amz1	Q8BVF9	Archaemetzincin-1 OS=Mus musculus OX=10090 GN=Amz1 PE=2 SV=1	2.005	0.444	0.889	0.00229434	0.0495964	0.636868
Anapc1	P53995	Anaphase-promoting complex subunit 1 OS=Mus musculus OX=10090 GN=Anapc1 PE=1 SV=2	0.915	0.758	0.694	0.606809	0.471775	0.442031
Anapc4	Q91W96	Anaphase-promoting complex subunit 4 OS=Mus musculus OX=10090 GN=Anapc4 PE=1 SV=1	0.842	0.623	0.524	0.274989	0.137246	0.0653377
Ankfy1	Q810B6	Rabankyrin-5 OS=Mus musculus OX=10090 GN=Ankfy1 PE=1 SV=2	1.05	0.941	1.104	0.693836	0.531682	0.982004
Ankle2	Q6P1H6	Ankyrin repeat and LEM domain-containing protein 2 OS=Mus musculus OX=10090 GN=Ankle2 PE=1 SV=2	1.349	1.675	2.26	0.177591	0.402284	0.156797
Ankrd13a	Q80UP5	Ankyrin repeat domain-containing protein 13A OS=Mus musculus OX=10090 GN=Ankrd13a PE=1 SV=2	0.883	1.01	0.892	0.448725	0.851965	0.635787
Ankrd44	B2RXR6	Serine/threonine-protein phosphatase 6 regulatory ankyrin repeat subunit B OS=Mus musculus OX=10090 GN=Ankrd44 PE=1 SV=1	0.999	0.803	0.8	0.901322	0.381242	0.36971
Anks1a	P59672	Ankyrin repeat and SAM domain-containing protein 1A OS=Mus musculus OX=10090 GN=Anks1a PE=1 SV=3	0.099	0.72	0.075	1e-17	0.478722	2.52076e-05
Anln	Q8K298	Anillin OS=Mus musculus OX=10090 GN=Anln PE=1 SV=2	0.84	0.934	0.784	0.233501	0.708395	0.427042
Ano10	Q8BH79	Anoctamin-10 OS=Mus musculus OX=10090 GN=Ano10 PE=1 SV=1	1.126	0.483	0.544	0.51051	0.00520023	0.0281564
Ano6	Q6P9J9	Anoctamin-6 OS=Mus musculus OX=10090 GN=Ano6 PE=1 SV=1	0.984	1.036	1.055	0.780331	0.92799	0.931583
Anp32a	O35381	Acidic leucine-rich nuclear phosphoprotein 32 family member A OS=Mus musculus OX=10090 GN=Anp32a PE=1 SV=1	1.133	0.787	0.932	0.252262	0.0884468	0.499621
Anp32b	Q9EST5	Acidic leucine-rich nuclear phosphoprotein 32 family member B OS=Mus musculus OX=10090 GN=Anp32b PE=1 SV=1	1	0.56	0.569	0.888525	0.000333486	0.00325042
Anp32e	P97822	Acidic leucine-rich nuclear phosphoprotein 32 family member E OS=Mus musculus OX=10090 GN=Anp32e PE=1 SV=2	0.909	1.137	1.072	0.374769	0.787844	0.979605
Anpep	P97449	Aminopeptidase N OS=Mus musculus OX=10090 GN=Anpep PE=1 SV=4	0.991	0.917	0.925	0.824052	0.410991	0.478998
Antxr2	Q6DFX2	Anthrax toxin receptor 2 OS=Mus musculus OX=10090 GN=Antxr2 PE=1 SV=1	0.775	0.322	0.266	0.160609	0.000774735	0.000308414
Anxa1	P10107	Annexin A1 OS=Mus musculus OX=10090 GN=Anxa1 PE=1 SV=2	0.994	1.007	0.912	0.849551	0.78113	0.43725
Anxa11	P97384	Annexin A11 OS=Mus musculus OX=10090 GN=Anxa11 PE=1 SV=2	0.801	1.191	0.902	0.0246538	0.652269	0.434313
Anxa2	P07356	Annexin A2 OS=Mus musculus OX=10090 GN=Anxa2 PE=1 SV=2	0.903	1.016	0.891	0.240727	0.818747	0.375486
Anxa3	O35639	Annexin A3 OS=Mus musculus OX=10090 GN=Anxa3 PE=1 SV=4	0.982	1.006	0.937	0.748581	0.774485	0.517411
Anxa4	P97429	Annexin A4 OS=Mus musculus OX=10090 GN=Anxa4 PE=1 SV=4	0.813	1.183	0.902	0.0241808	0.514956	0.407427
Anxa5	P48036	Annexin A5 OS=Mus musculus OX=10090 GN=Anxa5 PE=1 SV=1	1.044	1.044	1.005	0.760723	0.941935	0.750402
Anxa6	P14824	Annexin A6 OS=Mus musculus OX=10090 GN=Anxa6 PE=1 SV=3	0.984	1.395	1.374	0.767815	0.108916	0.24678
Anxa7	Q07076	Annexin A7 OS=Mus musculus OX=10090 GN=Anxa7 PE=1 SV=2	0.985	0.904	0.98	0.788547	0.365959	0.660236
Aoah	O35298	Acyloxyacyl hydrolase OS=Mus musculus OX=10090 GN=Aoah PE=1 SV=1	1.43	1.675	2.396	0.0211054	0.245096	0.0346927
Ap1b1	O35643	AP-1 complex subunit beta-1 OS=Mus musculus OX=10090 GN=Ap1b1 PE=1 SV=2	0.942	1.046	0.968	0.48995	0.857366	0.588145
Ap1g1	P22892	AP-1 complex subunit gamma-1 OS=Mus musculus OX=10090 GN=Ap1g1 PE=1 SV=3	1.007	1.139	1.07	0.971101	0.767587	0.895598
Ap1g2	O88512	AP-1 complex subunit gamma-like 2 OS=Mus musculus OX=10090 GN=Ap1g2 PE=1 SV=2	1.084	0.931	1.009	0.75451	0.730037	0.840643
Ap1m1	P35585	AP-1 complex subunit mu-1 OS=Mus musculus OX=10090 GN=Ap1m1 PE=1 SV=3	0.908	1.048	0.961	0.286808	0.867345	0.548539
Ap1s1	P61967	AP-1 complex subunit sigma-1A OS=Mus musculus OX=10090 GN=Ap1s1 PE=1 SV=1	1.001	0.963	0.964	0.905907	0.73419	0.722162
Ap1s2	Q9DB50	AP-1 complex subunit sigma-2 OS=Mus musculus OX=10090 GN=Ap1s2 PE=1 SV=1	0.849	0.526	0.446	0.243615	0.0308662	0.0102144
Ap2a1	P17426	AP-2 complex subunit alpha-1 OS=Mus musculus OX=10090 GN=Ap2a1 PE=1 SV=1	0.949	0.919	0.932	0.50699	0.419686	0.499101
Ap2a2	P17427	AP-2 complex subunit alpha-2 OS=Mus musculus OX=10090 GN=Ap2a2 PE=1 SV=2	0.987	0.952	0.842	0.832594	0.515185	0.22871
Ap2b1	Q9DBG3	AP-2 complex subunit beta OS=Mus musculus OX=10090 GN=Ap2b1 PE=1 SV=1	0.976	1.077	0.979	0.706807	0.914908	0.657335
Ap2m1	P84091	AP-2 complex subunit mu OS=Mus musculus OX=10090 GN=Ap2m1 PE=1 SV=1	0.96	1.207	1.083	0.614253	0.519653	0.961583
Ap2s1	P62743	AP-2 complex subunit sigma OS=Mus musculus OX=10090 GN=Ap2s1 PE=1 SV=1	0.857	0.932	0.648	0.165248	0.598036	0.0594287
Ap3b1	Q9Z1T1	AP-3 complex subunit beta-1 OS=Mus musculus OX=10090 GN=Ap3b1 PE=1 SV=2	0.954	1.136	1.066	0.541051	0.677567	0.966537
Ap3d1	O54774	AP-3 complex subunit delta-1 OS=Mus musculus OX=10090 GN=Ap3d1 PE=1 SV=1	0.978	1.001	0.97	0.718685	0.75278	0.627718
Ap3m1	Q9JKC8	AP-3 complex subunit mu-1 OS=Mus musculus OX=10090 GN=Ap3m1 PE=1 SV=1	0.943	0.667	0.677	0.501205	0.00934778	0.0368882
Ap3s1	Q9DCR2	AP-3 complex subunit sigma-1 OS=Mus musculus OX=10090 GN=Ap3s1 PE=1 SV=2	1.023	1.217	1.099	0.986949	0.566319	0.989547
Ap4b1	Q9WV76	AP-4 complex subunit beta-1 OS=Mus musculus OX=10090 GN=Ap4b1 PE=1 SV=2	0.958	0.683	0.654	0.758316	0.309552	0.293188
Ap4e1	Q80V94	AP-4 complex subunit epsilon-1 OS=Mus musculus OX=10090 GN=Ap4e1 PE=1 SV=3	0.757	10.705	8.843	0.18321	1.21031e-05	0.000710649
Ap5b1	Q3TAP4	AP-5 complex subunit beta-1 OS=Mus musculus OX=10090 GN=Ap5b1 PE=1 SV=1	9.641	1.52	11.887	1e-17	0.516572	5.36166e-07
Apaf1	O88879	Apoptotic protease-activating factor 1 OS=Mus musculus OX=10090 GN=Apaf1 PE=1 SV=3	1.104	0.997	1.123	0.597658	0.774416	0.958019
Apbb1ip	Q8R5A3	Amyloid beta A4 precursor protein-binding family B member 1-interacting protein OS=Mus musculus OX=10090 GN=Apbb1ip PE=1 SV=2	1.121	1.406	1.514	0.410525	0.263334	0.211994
Apeh	Q8R146	Acylamino-acid-releasing enzyme OS=Mus musculus OX=10090 GN=Apeh PE=1 SV=3	0.986	0.932	0.83	0.729862	0.529255	0.297732
Apex1	P28352	DNA-(apurinic or apyrimidinic site) endonuclease OS=Mus musculus OX=10090 GN=Apex1 PE=1 SV=2	0.893	1.136	1.056	0.21193	0.792674	0.863246
Aph1a	Q8BVF7	Gamma-secretase subunit APH-1A OS=Mus musculus OX=10090 GN=Aph1a PE=1 SV=2	0.928	1.102	1.023	0.631484	0.961232	0.855012
Aph1c	Q9DCZ9	Putative gamma-secretase subunit APH-1C OS=Mus musculus OX=10090 GN=Aph1c PE=2 SV=1	1.01	0.735	0.742	0.902534	0.357191	0.387232
Api5	O35841	Apoptosis inhibitor 5 OS=Mus musculus OX=10090 GN=Api5 PE=1 SV=2	1.031	0.868	0.806	0.922382	0.34202	0.211269
Apip	Q9WVQ5	Methylthioribulose-1-phosphate dehydratase OS=Mus musculus OX=10090 GN=Apip PE=1 SV=1	0.855	1.145	1.135	0.247808	0.878013	0.929168
Apmap	Q9D7N9	Adipocyte plasma membrane-associated protein OS=Mus musculus OX=10090 GN=Apmap PE=1 SV=1	1.029	1.106	1.196	0.971071	0.891946	0.783142
Apoa1	Q00623	Apolipoprotein A-I OS=Mus musculus OX=10090 GN=Apoa1 PE=1 SV=2	1.295	3.437	4.793	0.129463	0.00754934	0.000150325
Apobec1	P51908	C->U-editing enzyme APOBEC-1 OS=Mus musculus OX=10090 GN=Apobec1 PE=1 SV=1	0.645	0.582	0.375	0.0284683	0.144158	0.0207727
Apobec3	Q99J72	DNA dC->dU-editing enzyme APOBEC-3 OS=Mus musculus OX=10090 GN=Apobec3 PE=1 SV=3	1.316	1.841	2.422	0.242157	0.314044	0.161717
Apobr	Q8VBT6	Apolipoprotein B receptor OS=Mus musculus OX=10090 GN=Apobr PE=1 SV=1	1.1	1.117	1.327	0.476914	0.835715	0.439854
Apoe	P08226	Apolipoprotein E OS=Mus musculus OX=10090 GN=Apoe PE=1 SV=2	1.113	1.188	1.311	0.334797	0.500035	0.349798
Apom	Q9Z1R3	Apolipoprotein M OS=Mus musculus OX=10090 GN=Apom PE=1 SV=1	1.042	0.451	0.47	0.966335	0.0764574	0.12305
Apoo	Q9DCZ4	MICOS complex subunit Mic26 OS=Mus musculus OX=10090 GN=Apoo PE=1 SV=2	0.935	1.12	1.212	0.413379	0.822803	0.705929
Apool	Q78IK4	MICOS complex subunit Mic27 OS=Mus musculus OX=10090 GN=Apool PE=1 SV=1	1.091	1.279	1.358	0.565509	0.470282	0.448101
Appl1	Q8K3H0	DCC-interacting protein 13-alpha OS=Mus musculus OX=10090 GN=Appl1 PE=1 SV=1	0.932	1.175	1.095	0.699398	0.874571	0.963214
Aprt	P08030	Adenine phosphoribosyltransferase OS=Mus musculus OX=10090 GN=Aprt PE=1 SV=2	0.948	1.389	1.351	0.500338	0.114266	0.281463
Aqr	Q8CFQ3	RNA helicase aquarius OS=Mus musculus OX=10090 GN=Aqr PE=1 SV=2	0.099	1.239	0.12	1e-17	0.831841	0.000331818
Araf	P04627	Serine/threonine-protein kinase A-Raf OS=Mus musculus OX=10090 GN=Araf PE=1 SV=2	0.815	2.255	1.838	0.284587	0.112322	0.304219
Arap1	Q4LDD4	Arf-GAP with Rho-GAP domain, ANK repeat and PH domain-containing protein 1 OS=Mus musculus OX=10090 GN=Arap1 PE=1 SV=2	1.054	1.468	1.75	0.795096	0.178924	0.0715915
Arcn1	Q5XJY5	Coatomer subunit delta OS=Mus musculus OX=10090 GN=Arcn1 PE=1 SV=2	1.104	0.954	1.048	0.375464	0.55953	0.839161
Arf1	P84078	ADP-ribosylation factor 1 OS=Mus musculus OX=10090 GN=Arf1 PE=1 SV=2	1.013	1.114	1.165	0.996753	0.76291	0.704428
Arf2	Q8BSL7	ADP-ribosylation factor 2 OS=Mus musculus OX=10090 GN=Arf2 PE=1 SV=2	0.766	2.134	1.635	0.0674254	0.0837461	0.355157
Arf4	P61750	ADP-ribosylation factor 4 OS=Mus musculus OX=10090 GN=Arf4 PE=1 SV=2	0.974	1.124	1.095	0.653397	0.84242	0.964574
Arf5	P84084	ADP-ribosylation factor 5 OS=Mus musculus OX=10090 GN=Arf5 PE=1 SV=2	1.017	0.885	0.864	0.969896	0.303696	0.303274
Arf6	P62331	ADP-ribosylation factor 6 OS=Mus musculus OX=10090 GN=Arf6 PE=1 SV=2	0.963	0.875	0.779	0.622646	0.259702	0.118677
Arfgap1	Q9EPJ9	ADP-ribosylation factor GTPase-activating protein 1 OS=Mus musculus OX=10090 GN=Arfgap1 PE=1 SV=2	1.189	1.123	1.335	0.383936	0.954979	0.670364
Arfgap2	Q99K28	ADP-ribosylation factor GTPase-activating protein 2 OS=Mus musculus OX=10090 GN=Arfgap2 PE=1 SV=1	1.049	1.048	1.099	0.926877	0.925502	0.94186
Arfgap3	Q9D8S3	ADP-ribosylation factor GTPase-activating protein 3 OS=Mus musculus OX=10090 GN=Arfgap3 PE=1 SV=2	1.265	1.803	2.28	0.345234	0.356428	0.221021
Arfgef2	A2A5R2	Brefeldin A-inhibited guanine nucleotide-exchange protein 2 OS=Mus musculus OX=10090 GN=Arfgef2 PE=1 SV=1	0.994	0.963	1.207	0.884279	0.682922	0.685091
Arfgef3	Q3UGY8	Brefeldin A-inhibited guanine nucleotide-exchange protein 3 OS=Mus musculus OX=10090 GN=Arfgef3 PE=1 SV=1	1.502	1.247	1.873	0.0315689	0.771677	0.253541
Arfrp1	Q8BXL7	ADP-ribosylation factor-related protein 1 OS=Mus musculus OX=10090 GN=Arfrp1 PE=1 SV=2	0.901	0.989	0.89	0.38754	0.854158	0.611477
Arg2	O08691	Arginase-2, mitochondrial OS=Mus musculus OX=10090 GN=Arg2 PE=1 SV=1	2.372	100	100	6.07436e-06	1e-17	1e-17
Arglu1	Q3UL36	Arginine and glutamate-rich protein 1 OS=Mus musculus OX=10090 GN=Arglu1 PE=1 SV=2	1.195	0.88	1.072	0.348676	0.614417	0.929424
Arhgap1	Q5FWK3	Rho GTPase-activating protein 1 OS=Mus musculus OX=10090 GN=Arhgap1 PE=1 SV=1	0.952	1.155	1.093	0.55985	0.720857	0.9783
Arhgap10	Q6Y5D8	Rho GTPase-activating protein 10 OS=Mus musculus OX=10090 GN=Arhgap10 PE=1 SV=2	0.757	1.308	0.99	0.151963	0.710305	0.785339
Arhgap17	Q3UIA2	Rho GTPase-activating protein 17 OS=Mus musculus OX=10090 GN=Arhgap17 PE=1 SV=1	1.076	1.32	1.412	0.648676	0.354375	0.302493
Arhgap18	Q8K0Q5	Rho GTPase-activating protein 18 OS=Mus musculus OX=10090 GN=Arhgap18 PE=1 SV=1	0.922	0.682	0.653	0.481098	0.131733	0.11551
Arhgap25	Q8BYW1	Rho GTPase-activating protein 25 OS=Mus musculus OX=10090 GN=Arhgap25 PE=1 SV=2	1.042	0.982	1.03	0.746443	0.610048	0.804213
Arhgap30	Q640N3	Rho GTPase-activating protein 30 OS=Mus musculus OX=10090 GN=Arhgap30 PE=1 SV=3	0.982	0.968	0.963	0.70855	0.71929	0.616088
Arhgap45	Q3TBD2	Rho GTPase-activating protein 45 OS=Mus musculus OX=10090 GN=Arhgap45 PE=1 SV=2	1.031	0.838	0.848	0.97522	0.22418	0.279998
Arhgdia	Q99PT1	Rho GDP-dissociation inhibitor 1 OS=Mus musculus OX=10090 GN=Arhgdia PE=1 SV=3	0.936	1.161	0.955	0.419609	0.585755	0.577623
Arhgdib	Q61599	Rho GDP-dissociation inhibitor 2 OS=Mus musculus OX=10090 GN=Arhgdib PE=1 SV=3	1.903	2.016	3.916	1.16001e-10	0.000189866	1.08222e-09
Arhgef1	Q61210	Rho guanine nucleotide exchange factor 1 OS=Mus musculus OX=10090 GN=Arhgef1 PE=1 SV=2	0.984	1.077	1.005	0.783788	0.94777	0.724632
Arhgef2	Q60875	Rho guanine nucleotide exchange factor 2 OS=Mus musculus OX=10090 GN=Arhgef2 PE=1 SV=4	1.225	1.225	1.429	0.0586208	0.481282	0.244623
Arhgef6	Q8K4I3	Rho guanine nucleotide exchange factor 6 OS=Mus musculus OX=10090 GN=Arhgef6 PE=1 SV=1	1.485	0.591	0.728	0.0195078	0.0638922	0.252905
Arhgef7	Q9ES28	Rho guanine nucleotide exchange factor 7 OS=Mus musculus OX=10090 GN=Arhgef7 PE=1 SV=2	0.862	0.944	0.719	0.190197	0.640358	0.145342
Arid1a	A2BH40	AT-rich interactive domain-containing protein 1A OS=Mus musculus OX=10090 GN=Arid1a PE=1 SV=1	1.555	1.293	1.856	0.0117109	0.664302	0.236775
Arid3a	Q62431	AT-rich interactive domain-containing protein 3A OS=Mus musculus OX=10090 GN=Arid3a PE=1 SV=1	0.509	2.135	1.088	0.00226005	0.214312	0.987701
Arih1	Q9Z1K5	E3 ubiquitin-protein ligase ARIH1 OS=Mus musculus OX=10090 GN=Arih1 PE=1 SV=3	0.985	1.186	1.099	0.815909	0.784067	0.997347
Arl1	P61211	ADP-ribosylation factor-like protein 1 OS=Mus musculus OX=10090 GN=Arl1 PE=1 SV=1	0.978	0.94	0.928	0.698815	0.565368	0.489366
Arl11	Q6P3A9	ADP-ribosylation factor-like protein 11 OS=Mus musculus OX=10090 GN=Arl11 PE=2 SV=1	0.882	0.763	0.485	0.234555	0.191531	0.00373127
Arl2	Q9D0J4	ADP-ribosylation factor-like protein 2 OS=Mus musculus OX=10090 GN=Arl2 PE=1 SV=1	0.095	1.303	0.108	1e-17	0.691592	1.92508e-06
Arl3	Q9WUL7	ADP-ribosylation factor-like protein 3 OS=Mus musculus OX=10090 GN=Arl3 PE=1 SV=1	0.948	0.756	0.716	0.626851	0.2829	0.243782
Arl6ip1	Q9JKW0	ADP-ribosylation factor-like protein 6-interacting protein 1 OS=Mus musculus OX=10090 GN=Arl6ip1 PE=1 SV=1	1.179	1.273	1.115	0.191714	0.471295	0.944688
Arl6ip4	Q9JM93	ADP-ribosylation factor-like protein 6-interacting protein 4 OS=Mus musculus OX=10090 GN=Arl6ip4 PE=1 SV=1	1.404	1.302	1.828	0.179398	0.755038	0.427693
Arl6ip5	Q8R5J9	PRA1 family protein 3 OS=Mus musculus OX=10090 GN=Arl6ip5 PE=1 SV=2	0.847	1.479	1.354	0.0783892	0.0877857	0.366456
Arl8a	Q8VEH3	ADP-ribosylation factor-like protein 8A OS=Mus musculus OX=10090 GN=Arl8a PE=1 SV=1	1.1	0.813	0.88	0.520724	0.212862	0.367144
Arl8b	Q9CQW2	ADP-ribosylation factor-like protein 8B OS=Mus musculus OX=10090 GN=Arl8b PE=1 SV=1	1.045	1.03	1.048	0.74776	0.883639	0.903015
Armc1	Q9D7A8	Armadillo repeat-containing protein 1 OS=Mus musculus OX=10090 GN=Armc1 PE=1 SV=1	1.287	0.456	0.587	0.341366	0.0883717	0.282086
Armc10	Q9D0L7	Armadillo repeat-containing protein 10 OS=Mus musculus OX=10090 GN=Armc10 PE=1 SV=1	0.863	0.879	0.751	0.21955	0.474588	0.212379
Armc8	Q9DBR3	Armadillo repeat-containing protein 8 OS=Mus musculus OX=10090 GN=Armc8 PE=1 SV=2	1.037	1.082	1.086	0.896921	0.995095	0.9745
Armcx3	Q8BHS6	Armadillo repeat-containing X-linked protein 3 OS=Mus musculus OX=10090 GN=Armcx3 PE=1 SV=1	0.882	0.888	0.764	0.296417	0.488125	0.265482
Arpc1b	Q9WV32	Actin-related protein 2/3 complex subunit 1B OS=Mus musculus OX=10090 GN=Arpc1b PE=1 SV=4	0.995	1.216	1.176	0.854017	0.418579	0.672556
Arpc2	Q9CVB6	Actin-related protein 2/3 complex subunit 2 OS=Mus musculus OX=10090 GN=Arpc2 PE=1 SV=3	0.983	1.218	1.177	0.757209	0.411082	0.669281
Arpc3	Q9JM76	Actin-related protein 2/3 complex subunit 3 OS=Mus musculus OX=10090 GN=Arpc3 PE=1 SV=3	0.931	1.31	1.218	0.389722	0.215133	0.555267
Arpc4	P59999	Actin-related protein 2/3 complex subunit 4 OS=Mus musculus OX=10090 GN=Arpc4 PE=1 SV=3	0.909	1.034	0.976	0.267302	0.900737	0.646749
Arpc5	Q9CPW4	Actin-related protein 2/3 complex subunit 5 OS=Mus musculus OX=10090 GN=Arpc5 PE=1 SV=3	1.051	1.05	1.151	0.707481	0.970895	0.748065
Arpc5l	Q9D898	Actin-related protein 2/3 complex subunit 5-like protein OS=Mus musculus OX=10090 GN=Arpc5l PE=1 SV=1	0.963	0.606	0.701	0.739129	0.0497755	0.183023
Arrb1	Q8BWG8	Beta-arrestin-1 OS=Mus musculus OX=10090 GN=Arrb1 PE=1 SV=1	0.828	1.258	0.954	0.0542147	0.532783	0.582299
Arrb2	Q91YI4	Beta-arrestin-2 OS=Mus musculus OX=10090 GN=Arrb2 PE=1 SV=1	0.95	1.261	1.262	0.550198	0.497344	0.56513
Arrdc1	Q99KN1	Arrestin domain-containing protein 1 OS=Mus musculus OX=10090 GN=Arrdc1 PE=1 SV=2	1.112	1.171	0.994	0.611976	0.886885	0.792831
Arsa	P50428	Arylsulfatase A OS=Mus musculus OX=10090 GN=Arsa PE=1 SV=2	1	0.128	0.08	0.88468	1.18732e-06	6.06653e-07
Arsb	P50429	Arylsulfatase B OS=Mus musculus OX=10090 GN=Arsb PE=1 SV=3	0.797	0.362	0.289	0.107017	0.000143168	2.48468e-05
As3mt	Q91WU5	Arsenite methyltransferase OS=Mus musculus OX=10090 GN=As3mt PE=1 SV=2	0.991	0.747	0.74	0.825046	0.243751	0.266014
Asah1	Q9WV54	Acid ceramidase OS=Mus musculus OX=10090 GN=Asah1 PE=1 SV=1	0.992	1.095	1.058	0.827251	0.837316	0.938094
Asap2	Q7SIG6	Arf-GAP with SH3 domain, ANK repeat and PH domain-containing protein 2 OS=Mus musculus OX=10090 GN=Asap2 PE=1 SV=3	1.291	0.23	0.297	0.02919	7.77156e-15	9.3322e-09
Asb6	Q91ZU1	Ankyrin repeat and SOCS box protein 6 OS=Mus musculus OX=10090 GN=Asb6 PE=1 SV=1	1.121	1.104	1.238	0.628296	0.991258	0.841969
Ascc1	Q9D8Z1	Activating signal cointegrator 1 complex subunit 1 OS=Mus musculus OX=10090 GN=Ascc1 PE=1 SV=1	1.04	1.145	1.223	0.941928	0.898151	0.801116
Ascc3	E9PZJ8	Activating signal cointegrator 1 complex subunit 3 OS=Mus musculus OX=10090 GN=Ascc3 PE=1 SV=1	1.045	1.122	1.171	0.90935	0.919772	0.907241
Ash2l	Q91X20	Set1/Ash2 histone methyltransferase complex subunit ASH2 OS=Mus musculus OX=10090 GN=Ash2l PE=1 SV=1	0.059	0.74	0.044	1e-17	0.445546	6.09994e-08
Asl	Q91YI0	Argininosuccinate lyase OS=Mus musculus OX=10090 GN=Asl PE=1 SV=1	0.897	0.864	0.773	0.248206	0.283867	0.143306
Asns	Q61024	Asparagine synthetase [glutamine-hydrolyzing] OS=Mus musculus OX=10090 GN=Asns PE=1 SV=3	1.023	1.554	1.398	0.950291	0.199806	0.392565
Asph	Q8BSY0	Aspartyl/asparaginyl beta-hydroxylase OS=Mus musculus OX=10090 GN=Asph PE=1 SV=1	0.98	0.879	0.754	0.805427	0.262755	0.08153
Aspm	Q8CJ27	Abnormal spindle-like microcephaly-associated protein homolog OS=Mus musculus OX=10090 GN=Aspm PE=1 SV=2	0.978	0.656	0.642	0.836641	0.217644	0.231325
Aspscr1	Q8VBT9	Tether containing UBX domain for GLUT4 OS=Mus musculus OX=10090 GN=Aspscr1 PE=1 SV=1	0.744	2.064	1.537	0.0416754	0.0685097	0.39179
Ass1	P16460	Argininosuccinate synthase OS=Mus musculus OX=10090 GN=Ass1 PE=1 SV=1	1.405	2.02	2.73	0.00104992	0.00284391	9.29626e-05
Atad1	Q9D5T0	Outer mitochondrial transmembrane helix translocase OS=Mus musculus OX=10090 GN=Atad1 PE=1 SV=1	1.146	1.718	1.969	0.436074	0.210595	0.121069
Atad3	Q925I1	ATPase family AAA domain-containing protein 3 OS=Mus musculus OX=10090 GN=Atad3 PE=1 SV=1	0.984	0.763	0.892	0.72859	0.146766	0.438338
Ate1	Q9Z2A5	Arginyl-tRNA--protein transferase 1 OS=Mus musculus OX=10090 GN=Ate1 PE=1 SV=2	100	0.01	0.489	1e-17	1e-17	0.2038
Atg3	Q9CPX6	Ubiquitin-like-conjugating enzyme ATG3 OS=Mus musculus OX=10090 GN=Atg3 PE=1 SV=1	1.103	1.106	1.249	0.564531	0.918858	0.668601
Atg4b	Q8BGE6	Cysteine protease ATG4B OS=Mus musculus OX=10090 GN=Atg4b PE=1 SV=2	8.413	0.145	1.511	1e-17	4.12892e-07	0.468446
Atg5	Q99J83	Autophagy protein 5 OS=Mus musculus OX=10090 GN=Atg5 PE=1 SV=1	1.297	1.006	1.304	0.101922	0.79763	0.656668
Atg7	Q9D906	Ubiquitin-like modifier-activating enzyme ATG7 OS=Mus musculus OX=10090 GN=Atg7 PE=1 SV=1	0.866	1.063	0.923	0.137441	0.992221	0.484619
Atic	Q9CWJ9	Bifunctional purine biosynthesis protein ATIC OS=Mus musculus OX=10090 GN=Atic PE=1 SV=2	0.917	1.064	1.041	0.306257	0.970098	0.877136
Atl3	Q91YH5	Atlastin-3 OS=Mus musculus OX=10090 GN=Atl3 PE=1 SV=1	0.998	1.229	1.139	0.89167	0.38765	0.785891
Atox1	O08997	Copper transport protein ATOX1 OS=Mus musculus OX=10090 GN=Atox1 PE=1 SV=1	1.627	0.456	0.743	0.00181952	0.0092869	0.255576
Atp10d	Q8K2X1	Phospholipid-transporting ATPase VD OS=Mus musculus OX=10090 GN=Atp10d PE=1 SV=2	1.5	100	100	0.069829	1e-17	1e-17
Atp11c	Q9QZW0	Phospholipid-transporting ATPase 11C OS=Mus musculus OX=10090 GN=Atp11c PE=1 SV=2	0.754	1.305	0.985	0.147942	0.709333	0.799253
Atp13a1	Q9EPE9	Endoplasmic reticulum transmembrane helix translocase OS=Mus musculus OX=10090 GN=Atp13a1 PE=1 SV=2	1.07	1.242	1.389	0.612414	0.457652	0.31691
Atp13a2	Q9CTG6	Polyamine-transporting ATPase 13A2 OS=Mus musculus OX=10090 GN=Atp13a2 PE=2 SV=3	1.121	0.742	0.832	0.589614	0.350425	0.508958
Atp1a1	Q8VDN2	Sodium/potassium-transporting ATPase subunit alpha-1 OS=Mus musculus OX=10090 GN=Atp1a1 PE=1 SV=1	1.021	0.875	0.882	0.93234	0.273811	0.350637
Atp1a3	Q6PIC6	Sodium/potassium-transporting ATPase subunit alpha-3 OS=Mus musculus OX=10090 GN=Atp1a3 PE=1 SV=1	0.987	0.87	0.812	0.795168	0.295999	0.186184
Atp1b3	P97370	Sodium/potassium-transporting ATPase subunit beta-3 OS=Mus musculus OX=10090 GN=Atp1b3 PE=1 SV=1	1.01	1.281	1.232	0.979097	0.266923	0.520112
Atp2a2	O55143	Sarcoplasmic/endoplasmic reticulum calcium ATPase 2 OS=Mus musculus OX=10090 GN=Atp2a2 PE=1 SV=2	1.068	1.055	1.147	0.588396	0.990629	0.759845
Atp2a3	Q64518	Sarcoplasmic/endoplasmic reticulum calcium ATPase 3 OS=Mus musculus OX=10090 GN=Atp2a3 PE=1 SV=4	0.892	1.081	0.997	0.29701	0.96015	0.763584
Atp2b1	G5E829	Plasma membrane calcium-transporting ATPase 1 OS=Mus musculus OX=10090 GN=Atp2b1 PE=1 SV=1	0.96	0.895	0.878	0.583103	0.335539	0.338408
Atp2c1	Q80XR2	Calcium-transporting ATPase type 2C member 1 OS=Mus musculus OX=10090 GN=Atp2c1 PE=1 SV=2	0.984	1.028	1.012	0.779706	0.900933	0.827317
Atp5f1a	Q03265	ATP synthase subunit alpha, mitochondrial OS=Mus musculus OX=10090 GN=Atp5f1a PE=1 SV=1	1.075	1.056	1.064	0.542525	0.994767	0.961199
Atp5f1b	P56480	ATP synthase subunit beta, mitochondrial OS=Mus musculus OX=10090 GN=Atp5f1b PE=1 SV=2	1.116	1.214	1.383	0.321632	0.422685	0.235534
Atp5f1c	Q91VR2	ATP synthase subunit gamma, mitochondrial OS=Mus musculus OX=10090 GN=Atp5f1c PE=1 SV=1	1.076	1.086	1.195	0.536056	0.87633	0.618794
Atp5f1d	Q9D3D9	ATP synthase subunit delta, mitochondrial OS=Mus musculus OX=10090 GN=Atp5f1d PE=1 SV=1	1.138	1.108	1.265	0.25504	0.835013	0.537048
Atp5f1e	P56382	ATP synthase subunit epsilon, mitochondrial OS=Mus musculus OX=10090 GN=Atp5f1e PE=1 SV=2	1.066	0.928	0.989	0.768778	0.64801	0.728717
Atp5me	Q06185	ATP synthase subunit e, mitochondrial OS=Mus musculus OX=10090 GN=Atp5me PE=1 SV=2	0.988	0.935	0.902	0.83557	0.436807	0.39792
Atp5mf	P56135	ATP synthase subunit f, mitochondrial OS=Mus musculus OX=10090 GN=Atp5mf PE=1 SV=3	0.953	1.526	1.545	0.569882	0.0705904	0.129211
Atp5mg	Q9CPQ8	ATP synthase subunit g, mitochondrial OS=Mus musculus OX=10090 GN=Atp5mg PE=1 SV=1	0.969	1.578	1.529	0.668683	0.0335573	0.129775
Atp5mpl	P56379	ATP synthase subunit ATP5MPL, mitochondrial OS=Mus musculus OX=10090 GN=Atp5mpl PE=1 SV=1	0.725	1.284	0.931	0.064565	0.664877	0.702263
Atp5pb	Q9CQQ7	ATP synthase F(0) complex subunit B1, mitochondrial OS=Mus musculus OX=10090 GN=Atp5pb PE=1 SV=1	1.051	0.922	1.007	0.70602	0.429586	0.755984
Atp5pd	Q9DCX2	ATP synthase subunit d, mitochondrial OS=Mus musculus OX=10090 GN=Atp5pd PE=1 SV=3	1.076	1.174	1.322	0.536454	0.544812	0.329078
Atp5po	Q9DB20	ATP synthase subunit O, mitochondrial OS=Mus musculus OX=10090 GN=Atp5po PE=1 SV=1	0.959	1.044	1.054	0.576022	0.942664	0.923804
Atp6ap1	Q9R1Q9	V-type proton ATPase subunit S1 OS=Mus musculus OX=10090 GN=Atp6ap1 PE=1 SV=1	1.156	1.266	1.382	0.184998	0.362524	0.319848
Atp6ap2	Q9CYN9	Renin receptor OS=Mus musculus OX=10090 GN=Atp6ap2 PE=1 SV=2	1.463	1.145	1.884	0.00128817	0.75221	0.0457588
Atp6v0a1	Q9Z1G4-2	Isoform A1-I of V-type proton ATPase 116 kDa subunit a1 OS=Mus musculus OX=10090 GN=Atp6v0a1	0.947	0.782	0.717	0.49069	0.081347	0.0563197
Atp6v0a2	P15920	V-type proton ATPase 116 kDa subunit a2 OS=Mus musculus OX=10090 GN=Atp6v0a2 PE=1 SV=2	0.996	1.306	1.301	0.939672	0.686562	0.746016
Atp6v0c	P63082	V-type proton ATPase 16 kDa proteolipid subunit OS=Mus musculus OX=10090 GN=Atp6v0c PE=1 SV=1	0.928	0.945	0.863	0.370002	0.516251	0.299307
Atp6v0d1	P51863	V-type proton ATPase subunit d 1 OS=Mus musculus OX=10090 GN=Atp6v0d1 PE=1 SV=2	1.043	1.164	1.202	0.76739	0.576879	0.599748
Atp6v0d2	Q80SY3	V-type proton ATPase subunit d 2 OS=Mus musculus OX=10090 GN=Atp6v0d2 PE=2 SV=2	0.931	0.847	0.83	0.423646	0.193392	0.201349
Atp6v1a	P50516	V-type proton ATPase catalytic subunit A OS=Mus musculus OX=10090 GN=Atp6v1a PE=1 SV=2	1.047	1.131	1.134	0.739088	0.693551	0.800504
Atp6v1b2	P62814	V-type proton ATPase subunit B, brain isoform OS=Mus musculus OX=10090 GN=Atp6v1b2 PE=1 SV=1	1.179	1.139	1.335	0.121262	0.665744	0.308132
Atp6v1c1	Q9Z1G3	V-type proton ATPase subunit C 1 OS=Mus musculus OX=10090 GN=Atp6v1c1 PE=1 SV=4	0.978	1.041	0.967	0.721336	0.928816	0.61594
Atp6v1d	P57746	V-type proton ATPase subunit D OS=Mus musculus OX=10090 GN=Atp6v1d PE=1 SV=1	0.99	1.222	1.212	0.8117	0.399433	0.572073
Atp6v1e1	P50518	V-type proton ATPase subunit E 1 OS=Mus musculus OX=10090 GN=Atp6v1e1 PE=1 SV=2	1.005	1.34	1.313	0.937644	0.170409	0.346743
Atp6v1f	Q9D1K2	V-type proton ATPase subunit F OS=Mus musculus OX=10090 GN=Atp6v1f PE=1 SV=2	0.999	1.356	1.423	0.855083	0.272439	0.289897
Atp6v1g1	Q9CR51	V-type proton ATPase subunit G 1 OS=Mus musculus OX=10090 GN=Atp6v1g1 PE=1 SV=3	0.951	0.97	0.941	0.552883	0.59827	0.505952
Atp6v1h	Q8BVE3	V-type proton ATPase subunit H OS=Mus musculus OX=10090 GN=Atp6v1h PE=1 SV=1	1.045	1.178	1.209	0.751076	0.529925	0.578886
Atp7a	Q64430	Copper-transporting ATPase 1 OS=Mus musculus OX=10090 GN=Atp7a PE=1 SV=3	0.96	0.763	0.733	0.71643	0.405125	0.387652
Atp8a1	P70704	Phospholipid-transporting ATPase IA OS=Mus musculus OX=10090 GN=Atp8a1 PE=1 SV=2	0.933	1.003	0.775	0.538445	0.845103	0.247011
Atp9b	P98195	Probable phospholipid-transporting ATPase IIB OS=Mus musculus OX=10090 GN=Atp9b PE=1 SV=4	1.131	1.354	1.532	0.505029	0.57202	0.404683
Atpaf2	Q91YY4	ATP synthase mitochondrial F1 complex assembly factor 2 OS=Mus musculus OX=10090 GN=Atpaf2 PE=1 SV=1	0.621	1.079	0.67	0.0072247	0.999591	0.261376
Atrip	Q8BMG1	ATR-interacting protein OS=Mus musculus OX=10090 GN=Atrip PE=1 SV=2	1.383	0.271	0.375	0.207829	0.0028455	0.0286952
Atrx	Q61687	Transcriptional regulator ATRX OS=Mus musculus OX=10090 GN=Atrx PE=1 SV=3	0.982	1.221	1.225	0.800174	0.757524	0.858247
Atxn10	P28658	Ataxin-10 OS=Mus musculus OX=10090 GN=Atxn10 PE=1 SV=2	1.027	0.804	0.849	0.987551	0.407133	0.505481
Atxn2	O70305	Ataxin-2 OS=Mus musculus OX=10090 GN=Atxn2 PE=1 SV=1	1.413	20.579	23.068	0.0777946	3.89554e-09	3.523e-10
Atxn2l	Q7TQH0	Ataxin-2-like protein OS=Mus musculus OX=10090 GN=Atxn2l PE=1 SV=1	1.093	1.099	1.118	0.617228	0.925874	0.934401
Atxn3	Q9CVD2	Ataxin-3 OS=Mus musculus OX=10090 GN=Atxn3 PE=1 SV=2	1.044	0.749	0.78	0.856829	0.349942	0.419115
Auh	Q9JLZ3	Methylglutaconyl-CoA hydratase, mitochondrial OS=Mus musculus OX=10090 GN=Auh PE=1 SV=1	0.88	1.042	0.917	0.503854	0.903547	0.678374
Aup1	P70295	Lipid droplet-regulating VLDL assembly factor AUP1 OS=Mus musculus OX=10090 GN=Aup1 PE=1 SV=1	1.002	0.952	0.954	0.918165	0.690917	0.664714
B2m	P01887	Beta-2-microglobulin OS=Mus musculus OX=10090 GN=B2m PE=1 SV=2	1.589	2.232	3.596	6.54436e-05	0.00353408	1.48925e-05
B3galt6	Q91Z92	Beta-1,3-galactosyltransferase 6 OS=Mus musculus OX=10090 GN=B3galt6 PE=2 SV=1	0.859	1.466	1.26	0.357399	0.474708	0.785048
B4galnt1	Q09200	Beta-1,4 N-acetylgalactosaminyltransferase 1 OS=Mus musculus OX=10090 GN=B4galnt1 PE=1 SV=1	0.789	1.32	1.053	0.0826734	0.554529	0.869806
B4galt5	Q9JMK0	Beta-1,4-galactosyltransferase 5 OS=Mus musculus OX=10090 GN=B4galt5 PE=1 SV=2	1.108	1.128	1.25	0.613374	0.929037	0.759129
B4galt7	Q8R087	Beta-1,4-galactosyltransferase 7 OS=Mus musculus OX=10090 GN=B4galt7 PE=2 SV=1	0.789	0.991	0.781	0.210106	0.808279	0.465514
Babam2	Q8K3W0	BRISC and BRCA1-A complex member 2 OS=Mus musculus OX=10090 GN=Babam2 PE=1 SV=2	0.948	1.151	1.092	0.758302	0.915615	0.951098
Bag1	Q60739	BAG family molecular chaperone regulator 1 OS=Mus musculus OX=10090 GN=Bag1 PE=1 SV=3	0.979	1.051	1.346	0.888406	0.91338	0.598344
Bag6	Q9Z1R2	Large proline-rich protein BAG6 OS=Mus musculus OX=10090 GN=Bag6 PE=1 SV=1	1.056	0.735	0.953	0.739463	0.156848	0.610884
Bak1	O08734	Bcl-2 homologous antagonist/killer OS=Mus musculus OX=10090 GN=Bak1 PE=1 SV=3	1.013	1.274	1.168	0.91004	0.421163	0.800373
Banf1	O54962	Barrier-to-autointegration factor OS=Mus musculus OX=10090 GN=Banf1 PE=1 SV=1	0.926	1.405	1.301	0.537399	0.47678	0.672099
Basp1	Q91XV3	Brain acid soluble protein 1 OS=Mus musculus OX=10090 GN=Basp1 PE=1 SV=3	0.923	1.02	0.922	0.342519	0.835685	0.467501
Bax	Q07813	Apoptosis regulator BAX OS=Mus musculus OX=10090 GN=Bax PE=1 SV=1	1.007	1.03	0.991	0.937185	0.860341	0.68603
Baz1b	Q9Z277	Tyrosine-protein kinase BAZ1B OS=Mus musculus OX=10090 GN=Baz1b PE=1 SV=2	0.936	0.75	0.602	0.542852	0.287342	0.126605
Bcap29	Q61334	B-cell receptor-associated protein 29 OS=Mus musculus OX=10090 GN=Bcap29 PE=1 SV=1	1.111	1.124	1.031	0.535194	0.880748	0.864824
Bcap31	Q61335	B-cell receptor-associated protein 31 OS=Mus musculus OX=10090 GN=Bcap31 PE=1 SV=4	1.171	0.851	1.016	0.171654	0.260673	0.733852
Bcat2	O35855	Branched-chain-amino-acid aminotransferase, mitochondrial OS=Mus musculus OX=10090 GN=Bcat2 PE=1 SV=2	1.051	0.884	0.902	0.708243	0.283252	0.368231
Bckdk	O55028	[3-methyl-2-oxobutanoate dehydrogenase [lipoamide]] kinase, mitochondrial OS=Mus musculus OX=10090 GN=Bckdk PE=1 SV=1	0.763	0.849	0.447	0.116177	0.527732	0.0484223
Bcl2l1	Q64373	Bcl-2-like protein 1 OS=Mus musculus OX=10090 GN=Bcl2l1 PE=1 SV=1	1.718	1.974	3.392	0.0123114	0.204756	0.0236194
Bcl2l13	P59017	Bcl-2-like protein 13 OS=Mus musculus OX=10090 GN=Bcl2l13 PE=1 SV=2	0.99	0.867	0.773	0.772926	0.384445	0.182282
Bclaf1	Q8K019	Bcl-2-associated transcription factor 1 OS=Mus musculus OX=10090 GN=Bclaf1 PE=1 SV=2	1.288	1.309	1.703	0.11822	0.618575	0.255828
Becn1	O88597	Beclin-1 OS=Mus musculus OX=10090 GN=Becn1 PE=1 SV=3	.	0.01	0.01	.	1e-17	1e-17
Bet1	O35623	BET1 homolog OS=Mus musculus OX=10090 GN=Bet1 PE=1 SV=1	0.977	0.892	0.872	0.738781	0.610236	0.565807
Bicd2	Q921C5	Protein bicaudal D homolog 2 OS=Mus musculus OX=10090 GN=Bicd2 PE=1 SV=1	1.087	1.125	1.123	0.730953	0.9326	0.959163
Bid	P70444	BH3-interacting domain death agonist OS=Mus musculus OX=10090 GN=Bid PE=1 SV=2	1.023	0.541	0.553	0.964976	0.0343477	0.0612139
Bin1	O08539	Myc box-dependent-interacting protein 1 OS=Mus musculus OX=10090 GN=Bin1 PE=1 SV=1	1.145	1.267	1.431	0.367183	0.49682	0.335514
Bin2	D3Z6Q9	Bridging integrator 2 OS=Mus musculus OX=10090 GN=Bin2 PE=1 SV=1	1.186	0.969	1.088	0.174239	0.735621	0.99011
Birc6	O88738	Baculoviral IAP repeat-containing protein 6 OS=Mus musculus OX=10090 GN=Birc6 PE=1 SV=2	1.068	1.57	1.626	0.73874	0.258261	0.300816
Bles03	Q8VD62	UPF0696 protein C11orf68 homolog OS=Mus musculus OX=10090 GN=Bles03 PE=1 SV=2	100	0.01	1	1e-17	1e-17	0.802528
Blmh	Q8R016	Bleomycin hydrolase OS=Mus musculus OX=10090 GN=Blmh PE=1 SV=1	0.914	0.661	0.635	0.387964	0.0440451	0.0384254
Blnk	Q9QUN3	B-cell linker protein OS=Mus musculus OX=10090 GN=Blnk PE=1 SV=1	14.175	1	16.054	1e-17	0.858225	1.4388e-06
Bloc1s4	Q8VED2	Biogenesis of lysosome-related organelles complex 1 subunit 4 OS=Mus musculus OX=10090 GN=Bloc1s4 PE=1 SV=1	0.103	0.9	0.103	1e-17	0.695453	8.28657e-05
Bloc1s6	Q9R0C0	Biogenesis of lysosome-related organelles complex 1 subunit 6 OS=Mus musculus OX=10090 GN=Bloc1s6 PE=1 SV=1	1.06	1.886	2	0.808201	0.230259	0.24362
Blvra	Q9CY64	Biliverdin reductase A OS=Mus musculus OX=10090 GN=Blvra PE=1 SV=1	0.893	1.006	0.932	0.198697	0.776561	0.500378
Blvrb	Q923D2	Flavin reductase (NADPH) OS=Mus musculus OX=10090 GN=Blvrb PE=1 SV=3	1.118	1.557	1.894	0.315318	0.0236567	0.00759614
Blzf1	Q8R2X8	Golgin-45 OS=Mus musculus OX=10090 GN=Blzf1 PE=1 SV=2	1.327	100	100	0.215245	1e-17	1e-17
Bnc2	Q8BMQ3	Zinc finger protein basonuclin-2 OS=Mus musculus OX=10090 GN=Bnc2 PE=1 SV=3	1.137	1.193	1.356	0.629386	0.857402	0.708102
Bnip2	O54940	BCL2/adenovirus E1B 19 kDa protein-interacting protein 2 OS=Mus musculus OX=10090 GN=Bnip2 PE=1 SV=2	9.032	0.098	0.953	1e-17	8.77652e-06	0.823205
Bop1	P97452	Ribosome biogenesis protein BOP1 OS=Mus musculus OX=10090 GN=Bop1 PE=1 SV=1	1.495	1.182	2.104	0.0092409	0.830748	0.0963006
Bphl	Q8R164	Valacyclovir hydrolase OS=Mus musculus OX=10090 GN=Bphl PE=1 SV=1	1.464	2.181	3.194	0.00289623	0.0265401	0.00121903
Bpnt1	Q9Z0S1	3'(2'),5'-bisphosphate nucleotidase 1 OS=Mus musculus OX=10090 GN=Bpnt1 PE=1 SV=2	1.09	1.155	1.259	0.674998	0.903907	0.798057
Brcc3	P46737	Lys-63-specific deubiquitinase BRCC36 OS=Mus musculus OX=10090 GN=Brcc3 PE=1 SV=1	1.187	0.822	0.975	0.350328	0.408829	0.720637
Brd2	Q7JJ13	Bromodomain-containing protein 2 OS=Mus musculus OX=10090 GN=Brd2 PE=1 SV=1	1.172	1.106	1.398	0.429642	0.98689	0.60771
Brd4	Q9ESU6	Bromodomain-containing protein 4 OS=Mus musculus OX=10090 GN=Brd4 PE=1 SV=2	0.952	0.954	0.908	0.671051	0.763761	0.630331
Bri3bp	Q8BXV2	BRI3-binding protein OS=Mus musculus OX=10090 GN=Bri3bp PE=1 SV=1	1.065	1.071	1.141	0.782995	0.96874	0.956683
Brix1	Q9DCA5	Ribosome biogenesis protein BRX1 homolog OS=Mus musculus OX=10090 GN=Brix1 PE=1 SV=3	0.879	0.732	0.588	0.447592	0.326239	0.1696
Brk1	Q91VR8	Protein BRICK1 OS=Mus musculus OX=10090 GN=Brk1 PE=1 SV=1	0.993	0.885	0.879	0.91723	0.605666	0.599943
Brox	Q8K2Q7	BRO1 domain-containing protein BROX OS=Mus musculus OX=10090 GN=Brox PE=1 SV=1	1.036	1.1	1.213	0.921622	0.947792	0.731379
Bscl2	Q9Z2E9	Seipin OS=Mus musculus OX=10090 GN=Bscl2 PE=1 SV=2	2.205	14.273	18.845	0.000525597	2.55799e-06	2.09052e-06
Bsg	P18572	Basigin OS=Mus musculus OX=10090 GN=Bsg PE=1 SV=2	1.203	1.686	2.028	0.319078	0.277199	0.167248
Bst1	Q64277	ADP-ribosyl cyclase/cyclic ADP-ribose hydrolase 2 OS=Mus musculus OX=10090 GN=Bst1 PE=1 SV=1	2.543	2.581	6.513	2.44856e-09	0.0406835	4.64976e-06
Bst2	Q8R2Q8	Bone marrow stromal antigen 2 OS=Mus musculus OX=10090 GN=Bst2 PE=1 SV=1	1.65	8.454	14.375	3.01089e-06	2.22045e-16	1e-17
Btf3	Q64152	Transcription factor BTF3 OS=Mus musculus OX=10090 GN=Btf3 PE=1 SV=3	0.945	2.853	2.516	0.500032	1.06539e-05	0.00103017
Btf3l4	Q9CQH7	Transcription factor BTF3 homolog 4 OS=Mus musculus OX=10090 GN=Btf3l4 PE=1 SV=1	1.201	1.992	2.9	0.296722	0.121129	0.0130167
Btk	P35991	Tyrosine-protein kinase BTK OS=Mus musculus OX=10090 GN=Btk PE=1 SV=4	1.063	0.891	1.008	0.779611	0.541944	0.810993
Bub3	Q9WVA3	Mitotic checkpoint protein BUB3 OS=Mus musculus OX=10090 GN=Bub3 PE=1 SV=2	1.128	0.769	1.016	0.467872	0.266292	0.846449
Bzw1	Q9CQC6	Basic leucine zipper and W2 domain-containing protein 1 OS=Mus musculus OX=10090 GN=Bzw1 PE=1 SV=1	0.938	1.046	1.004	0.441538	0.867987	0.677403
C1qa	P98086	Complement C1q subcomponent subunit A OS=Mus musculus OX=10090 GN=C1qa PE=1 SV=2	8.813	0.101	0.763	1e-17	4.7872e-10	0.386546
C1qb	P14106	Complement C1q subcomponent subunit B OS=Mus musculus OX=10090 GN=C1qb PE=1 SV=2	1.21	0.703	0.871	0.136703	0.0802289	0.379885
C1qbp	O35658	Complement component 1 Q subcomponent-binding protein, mitochondrial OS=Mus musculus OX=10090 GN=C1qbp PE=1 SV=1	1.242	0.882	1.31	0.037558	0.301239	0.428004
C1qc	Q02105	Complement C1q subcomponent subunit C OS=Mus musculus OX=10090 GN=C1qc PE=1 SV=2	1.133	0.593	0.625	0.347754	0.0165093	0.0352384
C2cd2	E9Q3C1	C2 domain-containing protein 2 OS=Mus musculus OX=10090 GN=C2cd2 PE=1 SV=1	0.908	1.291	1.172	0.450517	0.626634	0.885659
C2cd2l	Q80X80	Phospholipid transfer protein C2CD2L OS=Mus musculus OX=10090 GN=C2cd2l PE=1 SV=3	0.951	1.371	0.712	0.720827	0.621097	0.376908
C3	P01027	Complement C3 OS=Mus musculus OX=10090 GN=C3 PE=1 SV=3	1.303	2.052	2.424	0.0362848	0.0344732	0.0107865
C3ar1	O09047	C3a anaphylatoxin chemotactic receptor OS=Mus musculus OX=10090 GN=C3ar1 PE=1 SV=1	0.99	0.585	0.579	0.831756	0.0170951	0.0207042
C4b	P01029	Complement C4-B OS=Mus musculus OX=10090 GN=C4b PE=1 SV=3	0.904	1.11	1.003	0.440012	0.946959	0.801981
C5ar1	P30993	C5a anaphylatoxin chemotactic receptor 1 OS=Mus musculus OX=10090 GN=C5ar1 PE=1 SV=2	0.95	0.935	0.904	0.512386	0.612581	0.497986
Ca13	Q9D6N1	Carbonic anhydrase 13 OS=Mus musculus OX=10090 GN=Ca13 PE=1 SV=1	1.232	1.253	1.544	0.209379	0.696887	0.359659
Ca2	P00920	Carbonic anhydrase 2 OS=Mus musculus OX=10090 GN=Ca2 PE=1 SV=4	1.165	1.045	1.309	0.364364	0.941881	0.648138
Cab39	Q06138	Calcium-binding protein 39 OS=Mus musculus OX=10090 GN=Cab39 PE=1 SV=2	0.86	0.808	0.656	0.11429	0.13372	0.0262038
Cacybp	Q9CXW3	Calcyclin-binding protein OS=Mus musculus OX=10090 GN=Cacybp PE=1 SV=1	1.055	1.502	1.565	0.795014	0.174206	0.177808
Cad	B2RQC6	CAD protein OS=Mus musculus OX=10090 GN=Cad PE=1 SV=1	0.96	0.745	0.795	0.611687	0.158889	0.249721
Cadm1	Q8R5M8	Cell adhesion molecule 1 OS=Mus musculus OX=10090 GN=Cadm1 PE=1 SV=2	0.856	0.342	0.293	0.363159	0.00160452	0.000583244
Calb1	P12658	Calbindin OS=Mus musculus OX=10090 GN=Calb1 PE=1 SV=2	100	0.01	1	1e-17	1e-17	0.820869
Calhm6	Q8C9E8	Calcium homeostasis modulator protein 6 OS=Mus musculus OX=10090 GN=Calhm6 PE=2 SV=1	1.071	6.112	6.548	0.773971	0.000529378	0.000361798
Calm2	P0DP27	Calmodulin-2 OS=Mus musculus OX=10090 GN=Calm2 PE=1 SV=1	1.154	0.818	1.002	0.181911	0.13949	0.738871
Calr	P14211	Calreticulin OS=Mus musculus OX=10090 GN=Calr PE=1 SV=1	1.121	1.106	1.261	0.302644	0.791246	0.451084
Calu	O35887	Calumenin OS=Mus musculus OX=10090 GN=Calu PE=1 SV=1	1.118	1.078	1.218	0.412481	0.952594	0.667447
Camk1	Q91YS8	Calcium/calmodulin-dependent protein kinase type 1 OS=Mus musculus OX=10090 GN=Camk1 PE=1 SV=1	0.866	1.266	1.131	0.220277	0.51267	0.87861
Camk1d	Q8BW96	Calcium/calmodulin-dependent protein kinase type 1D OS=Mus musculus OX=10090 GN=Camk1d PE=1 SV=2	0.01	0.649	0.01	1e-17	0.270545	1e-17
Camk2d	Q6PHZ2	Calcium/calmodulin-dependent protein kinase type II subunit delta OS=Mus musculus OX=10090 GN=Camk2d PE=1 SV=1	0.938	1.508	1.382	0.422948	0.14476	0.435365
Camk2g	Q923T9	Calcium/calmodulin-dependent protein kinase type II subunit gamma OS=Mus musculus OX=10090 GN=Camk2g PE=1 SV=1	1.181	1.562	1.844	0.51901	0.509809	0.38963
Cand1	Q6ZQ38	Cullin-associated NEDD8-dissociated protein 1 OS=Mus musculus OX=10090 GN=Cand1 PE=1 SV=2	0.962	0.929	0.905	0.598786	0.455033	0.415919
Canx	P35564	Calnexin OS=Mus musculus OX=10090 GN=Canx PE=1 SV=1	1.175	0.992	1.252	0.128794	0.713279	0.473362
Cap1	P40124	Adenylyl cyclase-associated protein 1 OS=Mus musculus OX=10090 GN=Cap1 PE=1 SV=4	1.091	0.958	1.02	0.4495	0.571038	0.803152
Capg	P24452	Macrophage-capping protein OS=Mus musculus OX=10090 GN=Capg PE=1 SV=2	1.006	0.842	0.89	0.946967	0.18803	0.372985
Capn1	O35350	Calpain-1 catalytic subunit OS=Mus musculus OX=10090 GN=Capn1 PE=1 SV=1	0.848	0.861	0.808	0.0804734	0.30452	0.212369
Capn2	O08529	Calpain-2 catalytic subunit OS=Mus musculus OX=10090 GN=Capn2 PE=1 SV=4	0.955	0.881	0.9	0.560341	0.291506	0.401274
Capn7	Q9R1S8	Calpain-7 OS=Mus musculus OX=10090 GN=Capn7 PE=2 SV=1	1	0.119	0.1	0.901521	5.57936e-05	0.000102311
Capns1	O88456	Calpain small subunit 1 OS=Mus musculus OX=10090 GN=Capns1 PE=1 SV=1	0.945	1.052	1.017	0.461336	0.898378	0.752755
Caprin1	Q60865	Caprin-1 OS=Mus musculus OX=10090 GN=Caprin1 PE=1 SV=2	1.15	1.41	1.756	0.208858	0.173526	0.041146
Capza1	P47753	F-actin-capping protein subunit alpha-1 OS=Mus musculus OX=10090 GN=Capza1 PE=1 SV=4	1.18	0.983	1.157	0.119063	0.657124	0.728102
Capza2	P47754	F-actin-capping protein subunit alpha-2 OS=Mus musculus OX=10090 GN=Capza2 PE=1 SV=3	1.121	1.07	1.197	0.302579	0.94512	0.612124
Capzb	P47757-4	Isoform 3 of F-actin-capping protein subunit beta OS=Mus musculus OX=10090 GN=Capzb	1.089	0.943	1.053	0.457335	0.508618	0.922416
Card19	Q9D1I2	Caspase recruitment domain-containing protein 19 OS=Mus musculus OX=10090 GN=Card19 PE=1 SV=1	1.07	0.945	0.965	0.74699	0.645208	0.697391
Card9	A2AIV8	Caspase recruitment domain-containing protein 9 OS=Mus musculus OX=10090 GN=Card9 PE=1 SV=1	1.064	1.402	1.526	0.769919	0.45086	0.375784
Cars1	Q9ER72	Cysteine--tRNA ligase, cytoplasmic OS=Mus musculus OX=10090 GN=Cars1 PE=1 SV=2	0.991	1.369	1.389	0.763485	0.309698	0.418342
Casp1	P29452	Caspase-1 OS=Mus musculus OX=10090 GN=Casp1 PE=1 SV=1	0.987	1.567	1.628	0.829076	0.0567551	0.0857966
Casp3	P70677	Caspase-3 OS=Mus musculus OX=10090 GN=Casp3 PE=1 SV=1	0.981	1.161	1.139	0.87558	0.89944	0.957792
Casp6	O08738	Caspase-6 OS=Mus musculus OX=10090 GN=Casp6 PE=1 SV=1	0.608	1.704	1.035	0.00462781	0.278262	0.860085
Casp7	P97864	Caspase-7 OS=Mus musculus OX=10090 GN=Casp7 PE=1 SV=2	1.095	1.909	2.052	0.64743	0.205735	0.198736
Casp8	O89110	Caspase-8 OS=Mus musculus OX=10090 GN=Casp8 PE=1 SV=1	1.08	0.827	1.001	0.622015	0.265841	0.700795
Casq1	O09165	Calsequestrin-1 OS=Mus musculus OX=10090 GN=Casq1 PE=1 SV=3	1.393	8.631	12.027	0.134571	4.0068e-05	3.91713e-06
Cast	P51125	Calpastatin OS=Mus musculus OX=10090 GN=Cast PE=1 SV=2	1.158	1.152	1.482	0.252804	0.755238	0.250593
Cat	P24270	Catalase OS=Mus musculus OX=10090 GN=Cat PE=1 SV=4	1.064	1.043	1.103	0.617234	0.937061	0.905223
Cbfb	Q08024	Core-binding factor subunit beta OS=Mus musculus OX=10090 GN=Cbfb PE=1 SV=1	1.136	1.097	1.247	0.537424	0.961195	0.791009
Cbl	P22682	E3 ubiquitin-protein ligase CBL OS=Mus musculus OX=10090 GN=Cbl PE=1 SV=3	1.097	1.134	1.331	0.518963	0.774389	0.48799
Cbr1	P48758	Carbonyl reductase [NADPH] 1 OS=Mus musculus OX=10090 GN=Cbr1 PE=1 SV=3	0.919	0.969	1.067	0.340161	0.640526	0.894324
Cbr3	Q8K354	Carbonyl reductase [NADPH] 3 OS=Mus musculus OX=10090 GN=Cbr3 PE=1 SV=1	0.777	1.055	0.819	0.0901504	0.899504	0.414418
Cbs	Q91WT9	Cystathionine beta-synthase OS=Mus musculus OX=10090 GN=Cbs PE=1 SV=3	0.438	1	1	4.75405e-05	0.834706	0.784026
Cbx1	P83917	Chromobox protein homolog 1 OS=Mus musculus OX=10090 GN=Cbx1 PE=1 SV=1	0.954	1.002	0.957	0.668554	0.81231	0.705843
Cbx3	P23198	Chromobox protein homolog 3 OS=Mus musculus OX=10090 GN=Cbx3 PE=1 SV=2	1.011	0.951	1.008	0.913274	0.642697	0.766498
Cc2d1a	Q8K1A6	Coiled-coil and C2 domain-containing protein 1A OS=Mus musculus OX=10090 GN=Cc2d1a PE=1 SV=2	11.603	1.765	15.417	1e-17	0.306667	1.08529e-07
Cc2d1b	Q8BRN9	Coiled-coil and C2 domain-containing protein 1B OS=Mus musculus OX=10090 GN=Cc2d1b PE=1 SV=1	0.926	1.413	1.216	0.507479	0.486534	0.790601
Ccar1	Q8CH18	Cell division cycle and apoptosis regulator protein 1 OS=Mus musculus OX=10090 GN=Ccar1 PE=1 SV=1	1.152	0.9	1.094	0.38622	0.536299	0.987786
Ccar2	Q8VDP4	Cell cycle and apoptosis regulator protein 2 OS=Mus musculus OX=10090 GN=Ccar2 PE=1 SV=2	0.933	0.951	0.936	0.553571	0.693909	0.62687
Ccdc115	Q8VE99	Coiled-coil domain-containing protein 115 OS=Mus musculus OX=10090 GN=Ccdc115 PE=1 SV=1	1.083	1.302	1.42	0.67997	0.635828	0.506909
Ccdc124	Q9D8X2	Coiled-coil domain-containing protein 124 OS=Mus musculus OX=10090 GN=Ccdc124 PE=1 SV=1	1.338	1.18	1.579	0.0697197	0.8086	0.349462
Ccdc127	Q3TC33	Coiled-coil domain-containing protein 127 OS=Mus musculus OX=10090 GN=Ccdc127 PE=1 SV=2	.	0.01	0.01	.	1e-17	1e-17
Ccdc22	Q9JIG7	Coiled-coil domain-containing protein 22 OS=Mus musculus OX=10090 GN=Ccdc22 PE=1 SV=1	1.045	0.885	0.844	0.810979	0.359005	0.286818
Ccdc47	Q9D024	Coiled-coil domain-containing protein 47 OS=Mus musculus OX=10090 GN=Ccdc47 PE=1 SV=2	1.12	0.96	1.02	0.421397	0.62578	0.768544
Ccdc51	Q3URS9	Mitochondrial potassium channel OS=Mus musculus OX=10090 GN=Ccdc51 PE=1 SV=1	1	0.928	0.927	0.904162	0.751109	0.738802
Ccdc58	Q8R3Q6	Coiled-coil domain-containing protein 58 OS=Mus musculus OX=10090 GN=Ccdc58 PE=1 SV=1	0.977	1.091	0.909	0.838429	0.995304	0.652466
Ccdc6	D3YZP9	Coiled-coil domain-containing protein 6 OS=Mus musculus OX=10090 GN=Ccdc6 PE=1 SV=1	100	0.01	0.119	1e-17	1e-17	3.92154e-06
Ccdc85c	E9Q6B2	Coiled-coil domain-containing protein 85C OS=Mus musculus OX=10090 GN=Ccdc85c PE=1 SV=1	1.358	1.281	1.74	0.107142	0.708885	0.339235
Ccdc86	Q9JJ89	Coiled-coil domain-containing protein 86 OS=Mus musculus OX=10090 GN=Ccdc86 PE=1 SV=2	0.808	4.186	3.383	0.136911	0.000884	0.0138615
Ccdc88a	Q5SNZ0	Girdin OS=Mus musculus OX=10090 GN=Ccdc88a PE=1 SV=2	0.855	0.881	0.753	0.415728	0.649647	0.482502
Ccdc90b	Q8C3X2	Coiled-coil domain-containing protein 90B, mitochondrial OS=Mus musculus OX=10090 GN=Ccdc90b PE=1 SV=1	0.813	1.314	1.068	0.146809	0.538096	0.937893
Ccdc93	Q7TQK5	Coiled-coil domain-containing protein 93 OS=Mus musculus OX=10090 GN=Ccdc93 PE=1 SV=1	1.494	0.938	1.401	0.0779125	0.74953	0.653169
Ccl5	P30882	C-C motif chemokine 5 OS=Mus musculus OX=10090 GN=Ccl5 PE=1 SV=2	0.114	100	100	1e-17	1e-17	1e-17
Ccny	Q8BGU5	Cyclin-Y OS=Mus musculus OX=10090 GN=Ccny PE=1 SV=1	1.082	1.155	1.25	0.706696	0.87158	0.73429
Ccr1	P51675	C-C chemokine receptor type 1 OS=Mus musculus OX=10090 GN=Ccr1 PE=2 SV=2	1.353	1.353	1.83	0.207827	0.676859	0.367378
Ccrl2	O35457	C-C chemokine receptor-like 2 OS=Mus musculus OX=10090 GN=Ccrl2 PE=1 SV=2	0.407	8.05	3.274	1.34584e-05	1.64443e-05	0.0791929
Ccsmst1	Q6RUT7	Protein CCSMST1 OS=Mus musculus OX=10090 GN=Ccsmst1 PE=1 SV=1	0.818	0.836	0.684	0.269188	0.520681	0.289591
Cct2	P80314	T-complex protein 1 subunit beta OS=Mus musculus OX=10090 GN=Cct2 PE=1 SV=4	1.072	1.054	1.113	0.564766	0.987903	0.86999
Cct3	P80318	T-complex protein 1 subunit gamma OS=Mus musculus OX=10090 GN=Cct3 PE=1 SV=1	1.04	0.866	0.952	0.789706	0.250587	0.566891
Cct4	P80315	T-complex protein 1 subunit delta OS=Mus musculus OX=10090 GN=Cct4 PE=1 SV=3	1.022	1.168	1.127	0.930357	0.564919	0.825829
Cct5	P80316	T-complex protein 1 subunit epsilon OS=Mus musculus OX=10090 GN=Cct5 PE=1 SV=1	1.026	0.999	1.024	0.897286	0.745674	0.81874
Cct6a	P80317	T-complex protein 1 subunit zeta OS=Mus musculus OX=10090 GN=Cct6a PE=1 SV=3	1.051	1.113	1.104	0.708121	0.763558	0.900153
Cct7	P80313	T-complex protein 1 subunit eta OS=Mus musculus OX=10090 GN=Cct7 PE=1 SV=1	1.014	1.117	1.243	0.991279	0.748295	0.494827
Cct8	P42932	T-complex protein 1 subunit theta OS=Mus musculus OX=10090 GN=Cct8 PE=1 SV=3	1.02	0.888	0.882	0.94217	0.315161	0.350273
Ccz1	Q8C1Y8	Vacuolar fusion protein CCZ1 homolog OS=Mus musculus OX=10090 GN=Ccz1 PE=1 SV=1	1.067	1.242	1.266	0.731388	0.575208	0.627347
Cd14	P10810	Monocyte differentiation antigen CD14 OS=Mus musculus OX=10090 GN=Cd14 PE=1 SV=1	1.048	2.943	2.892	0.725197	3.26524e-09	3.06066e-06
Cd180	Q62192	CD180 antigen OS=Mus musculus OX=10090 GN=Cd180 PE=1 SV=2	0.933	0.723	0.618	0.40027	0.0283685	0.00890658
Cd1d1	P11609	Antigen-presenting glycoprotein CD1d1 OS=Mus musculus OX=10090 GN=Cd1d1 PE=1 SV=3	1.09	0.591	0.644	0.809767	0.186858	0.279566
Cd200r1	Q9ES57	Cell surface glycoprotein CD200 receptor 1 OS=Mus musculus OX=10090 GN=Cd200r1 PE=1 SV=1	0.866	0.754	0.666	0.276818	0.240581	0.145075
Cd200r5	Q8BTP3	Cell surface glycoprotein CD200 receptor 5 OS=Mus musculus OX=10090 GN=Cd200r5 PE=2 SV=1	9.883	0.135	1.029	1e-17	1.865e-07	0.86295
Cd274	Q9EP73	Programmed cell death 1 ligand 1 OS=Mus musculus OX=10090 GN=Cd274 PE=1 SV=1	1.311	13.723	17.454	0.0436327	2.17772e-11	6.21725e-15
Cd28	P31041	T-cell-specific surface glycoprotein CD28 OS=Mus musculus OX=10090 GN=Cd28 PE=1 SV=2	0.89	0.723	0.74	0.35321	0.131686	0.184915
Cd2ap	Q9JLQ0	CD2-associated protein OS=Mus musculus OX=10090 GN=Cd2ap PE=1 SV=3	1.428	1.647	2.297	0.0216789	0.281743	0.0545708
Cd2bp2	Q9CWK3	CD2 antigen cytoplasmic tail-binding protein 2 OS=Mus musculus OX=10090 GN=Cd2bp2 PE=1 SV=1	1.382	100	100	0.176145	1e-17	1e-17
Cd300a	Q6SJQ0	CMRF35-like molecule 8 OS=Mus musculus OX=10090 GN=Cd300a PE=1 SV=2	0.782	0.631	0.493	0.121539	0.117219	0.0395901
Cd300c2	Q7TSN2	CMRF-35-like molecule 4 OS=Mus musculus OX=10090 GN=Cd300c2 PE=1 SV=2	1.056	0.682	0.72	0.919299	0.421195	0.503989
Cd300ld3	Q6SJQ5	CMRF35-like molecule 3 OS=Mus musculus OX=10090 GN=Cd300ld3 PE=1 SV=1	0.739	0.521	0.385	0.103195	0.0665074	0.019682
Cd300lf	Q6SJQ7	CMRF35-like molecule 1 OS=Mus musculus OX=10090 GN=Cd300lf PE=1 SV=1	.	0.01	0.01	.	1e-17	1e-17
Cd302	Q9DCG2	CD302 antigen OS=Mus musculus OX=10090 GN=Cd302 PE=1 SV=2	1.384	1.396	2.218	0.0707403	0.583877	0.121401
Cd36	Q08857	Platelet glycoprotein 4 OS=Mus musculus OX=10090 GN=Cd36 PE=1 SV=2	0.796	0.576	0.517	0.0135201	0.0004534	0.000553229
Cd37	Q61470	Leukocyte antigen CD37 OS=Mus musculus OX=10090 GN=Cd37 PE=1 SV=1	0.835	1.198	1.001	0.0485771	0.469147	0.734149
Cd38	P56528	ADP-ribosyl cyclase/cyclic ADP-ribose hydrolase 1 OS=Mus musculus OX=10090 GN=Cd38 PE=1 SV=2	1.858	100	100	3.84855e-08	1e-17	1e-17
Cd40	P27512	Tumor necrosis factor receptor superfamily member 5 OS=Mus musculus OX=10090 GN=Cd40 PE=1 SV=3	1.068	5.133	5.093	0.701882	3.54987e-09	5.60322e-08
Cd44	P15379	CD44 antigen OS=Mus musculus OX=10090 GN=Cd44 PE=1 SV=3	1.088	1.57	1.548	0.466229	0.0221666	0.0858501
Cd47	Q61735-2	Isoform 2 of Leukocyte surface antigen CD47 OS=Mus musculus OX=10090 GN=Cd47	1.532	1.397	2.14	8.89584e-05	0.291375	0.0071118
Cd48	P18181	CD48 antigen OS=Mus musculus OX=10090 GN=Cd48 PE=1 SV=1	0.948	1.026	0.956	0.473124	0.861338	0.579275
Cd63	P41731	CD63 antigen OS=Mus musculus OX=10090 GN=Cd63 PE=1 SV=2	1.017	0.571	0.51	0.951339	0.000439208	0.000298113
Cd68	P31996	Macrosialin OS=Mus musculus OX=10090 GN=Cd68 PE=1 SV=1	0.963	0.809	0.805	0.603985	0.122261	0.171798
Cd69	P37217	Early activation antigen CD69 OS=Mus musculus OX=10090 GN=Cd69 PE=2 SV=1	1.014	100	100	0.962002	1e-17	1e-17
Cd72	P21855	B-cell differentiation antigen CD72 OS=Mus musculus OX=10090 GN=Cd72 PE=1 SV=2	1.211	2.069	2.505	0.260057	0.057982	0.0255196
Cd74	P04441-2	Isoform Short of H-2 class II histocompatibility antigen gamma chain OS=Mus musculus OX=10090 GN=Cd74	0.951	2.249	2.235	0.55478	8.24828e-05	0.00210221
Cd81	P35762	CD81 antigen OS=Mus musculus OX=10090 GN=Cd81 PE=1 SV=2	.	0.01	0.01	.	1e-17	1e-17
Cd82	P40237	CD82 antigen OS=Mus musculus OX=10090 GN=Cd82 PE=1 SV=1	0.893	1.137	1.015	0.341342	0.842548	0.81515
Cd84	Q18PI6	SLAM family member 5 OS=Mus musculus OX=10090 GN=Cd84 PE=1 SV=1	1.096	0.674	0.758	0.492583	0.0704362	0.165239
Cd9	P40240	CD9 antigen OS=Mus musculus OX=10090 GN=Cd9 PE=1 SV=2	0.835	1.336	1.124	0.0486141	0.174965	0.8339
Cd93	O89103	Complement component C1q receptor OS=Mus musculus OX=10090 GN=Cd93 PE=1 SV=1	0.649	0.244	0.187	0.00905891	2.48621e-08	8.13823e-10
Cdc123	Q8CII2	Cell division cycle protein 123 homolog OS=Mus musculus OX=10090 GN=Cdc123 PE=1 SV=2	1.111	0.897	0.997	0.748504	0.699236	0.859645
Cdc37	Q61081	Hsp90 co-chaperone Cdc37 OS=Mus musculus OX=10090 GN=Cdc37 PE=1 SV=1	1.203	0.947	1.109	0.0861799	0.52705	0.968925
Cdc42	P60766	Cell division control protein 42 homolog OS=Mus musculus OX=10090 GN=Cdc42 PE=1 SV=2	0.901	1.989	1.615	0.229565	0.000258016	0.0549949
Cdc42bpb	Q7TT50	Serine/threonine-protein kinase MRCK beta OS=Mus musculus OX=10090 GN=Cdc42bpb PE=1 SV=2	0.926	0.892	0.826	0.624435	0.673911	0.529532
Cdc42ep2	Q8JZX9	Cdc42 effector protein 2 OS=Mus musculus OX=10090 GN=Cdc42ep2 PE=1 SV=1	1	100	100	0.936736	1e-17	1e-17
Cdc42se2	Q8BGH7	CDC42 small effector protein 2 OS=Mus musculus OX=10090 GN=Cdc42se2 PE=1 SV=1	1.123	1.348	1.514	0.557986	0.581244	0.473339
Cdc5l	Q6A068	Cell division cycle 5-like protein OS=Mus musculus OX=10090 GN=Cdc5l PE=1 SV=2	0.938	1.118	0.899	0.643497	0.899359	0.629023
Cdc73	Q8JZM7	Parafibromin OS=Mus musculus OX=10090 GN=Cdc73 PE=1 SV=1	0.695	10.392	8.375	0.0864867	4.08175e-06	0.00121158
Cdipt	Q8VDP6	CDP-diacylglycerol--inositol 3-phosphatidyltransferase OS=Mus musculus OX=10090 GN=Cdipt PE=1 SV=1	0.933	0.672	0.662	0.492545	0.0664154	0.0766445
Cdk18	Q04899	Cyclin-dependent kinase 18 OS=Mus musculus OX=10090 GN=Cdk18 PE=1 SV=1	0.973	0.742	0.585	0.803596	0.3274	0.110373
Cdk5	P49615	Cyclin-dependent-like kinase 5 OS=Mus musculus OX=10090 GN=Cdk5 PE=1 SV=1	0.781	1.816	1.418	0.192714	0.316396	0.686913
Cdk5rap3	Q99LM2	CDK5 regulatory subunit-associated protein 3 OS=Mus musculus OX=10090 GN=Cdk5rap3 PE=1 SV=1	0.964	0.853	0.822	0.760831	0.53984	0.493044
Cdk6	Q64261	Cyclin-dependent kinase 6 OS=Mus musculus OX=10090 GN=Cdk6 PE=1 SV=2	0.796	0.969	0.771	0.114774	0.705222	0.364273
Cdk7	Q03147	Cyclin-dependent kinase 7 OS=Mus musculus OX=10090 GN=Cdk7 PE=1 SV=2	0.975	12.022	11.182	0.876386	3.25298e-08	3.198e-06
Cdk9	Q99J95	Cyclin-dependent kinase 9 OS=Mus musculus OX=10090 GN=Cdk9 PE=1 SV=1	1.044	1.187	1.294	0.875724	0.857225	0.766627
Cdkn2aip	Q8BI72	CDKN2A-interacting protein OS=Mus musculus OX=10090 GN=Cdkn2aip PE=1 SV=1	1.17	0.618	0.723	0.590656	0.264908	0.462899
Cds2	Q99L43	Phosphatidate cytidylyltransferase 2 OS=Mus musculus OX=10090 GN=Cds2 PE=1 SV=1	0.914	1.12	1.113	0.296124	0.855726	0.975811
Cdv3	Q4VAA2	Protein CDV3 OS=Mus musculus OX=10090 GN=Cdv3 PE=1 SV=2	1.345	2.668	3.487	0.0679286	0.0141803	0.00178372
Ceacam1	P31809	Carcinoembryonic antigen-related cell adhesion molecule 1 OS=Mus musculus OX=10090 GN=Ceacam1 PE=1 SV=1	0.817	0.756	0.618	0.296453	0.357074	0.202019
Cebpb	P28033	CCAAT/enhancer-binding protein beta OS=Mus musculus OX=10090 GN=Cebpb PE=1 SV=1	1.266	3.97	3.957	0.145706	0.000388006	0.000525385
Celf2	Q9Z0H4-4	Isoform 4 of CUGBP Elav-like family member 2 OS=Mus musculus OX=10090 GN=Celf2	1.074	1.053	1.26	0.745182	0.935007	0.704443
Celsr3	Q91ZI0	Cadherin EGF LAG seven-pass G-type receptor 3 OS=Mus musculus OX=10090 GN=Celsr3 PE=2 SV=2	0.79	0.384	0.304	0.0590537	2.63495e-05	5.634e-06
Cenpe	Q6RT24	Centromere-associated protein E OS=Mus musculus OX=10090 GN=Cenpe PE=1 SV=1	1.222	0.659	0.711	0.263203	0.21267	0.301664
Cep162	Q6ZQ06	Centrosomal protein of 162 kDa OS=Mus musculus OX=10090 GN=Cep162 PE=1 SV=2	1.139	1.718	1.957	0.34925	0.0521275	0.0340358
Cep290	Q6A078-2	Isoform 2 of Centrosomal protein of 290 kDa OS=Mus musculus OX=10090 GN=Cep290	1.507	12.451	18.759	0.00996486	8.87473e-10	1.84084e-11
Cep78	Q6IRU7	Centrosomal protein of 78 kDa OS=Mus musculus OX=10090 GN=Cep78 PE=2 SV=1	0.6	0.584	0.35	0.00396326	0.0980554	0.00568023
Cept1	Q8BGS7	Choline/ethanolaminephosphotransferase 1 OS=Mus musculus OX=10090 GN=Cept1 PE=1 SV=1	1.223	4.159	5.088	0.222341	0.000151027	3.128e-05
Cers2	Q924Z4	Ceramide synthase 2 OS=Mus musculus OX=10090 GN=Cers2 PE=1 SV=1	0.87	1.451	1.189	0.148001	0.0945794	0.720882
Cers6	Q8C172	Ceramide synthase 6 OS=Mus musculus OX=10090 GN=Cers6 PE=1 SV=1	1.061	3.778	4.012	0.781201	0.000909144	0.000740568
Cert1	Q9EQG9	Ceramide transfer protein OS=Mus musculus OX=10090 GN=Cert1 PE=1 SV=1	1.099	0.942	1.033	0.674615	0.690961	0.878116
Cfap20	Q8BTU1	Cilia- and flagella-associated protein 20 OS=Mus musculus OX=10090 GN=Cfap20 PE=1 SV=1	10.891	0.058	1.064	1e-17	5.79972e-11	0.89943
Cfb	P04186	Complement factor B OS=Mus musculus OX=10090 GN=Cfb PE=1 SV=2	1.643	3.52	5.682	0.00531736	0.00899316	0.000470365
Cfl1	P18760	Cofilin-1 OS=Mus musculus OX=10090 GN=Cfl1 PE=1 SV=3	1.094	1.174	1.272	0.433982	0.54414	0.426872
Cfp	P11680	Properdin OS=Mus musculus OX=10090 GN=Cfp PE=1 SV=2	1.867	1.646	3.055	4.13705e-06	0.234474	0.00462616
Chchd2	Q9D1L0	Coiled-coil-helix-coiled-coil-helix domain-containing protein 2 OS=Mus musculus OX=10090 GN=Chchd2 PE=2 SV=1	1.724	1.193	1.871	0.000384534	0.801547	0.165074
Chchd3	Q9CRB9	MICOS complex subunit Mic19 OS=Mus musculus OX=10090 GN=Chchd3 PE=1 SV=1	1.089	1.1	1.194	0.62831	0.94473	0.802398
Chchd4	Q8VEA4	Mitochondrial intermembrane space import and assembly protein 40 OS=Mus musculus OX=10090 GN=Chchd4 PE=1 SV=1	0.961	1.063	1.062	0.672122	0.989617	0.959101
Chchd6	Q91VN4	MICOS complex subunit Mic25 OS=Mus musculus OX=10090 GN=Chchd6 PE=1 SV=2	1.051	1.019	1.071	0.82857	0.833887	0.94595
Chd4	Q6PDQ2	Chromodomain-helicase-DNA-binding protein 4 OS=Mus musculus OX=10090 GN=Chd4 PE=1 SV=1	0.997	1.04	1.147	0.796938	0.886323	0.878625
Chd8	Q09XV5	Chromodomain-helicase-DNA-binding protein 8 OS=Mus musculus OX=10090 GN=Chd8 PE=1 SV=1	9.359	0.058	0.472	1e-17	2.46292e-12	0.0623396
Chid1	Q922Q9	Chitinase domain-containing protein 1 OS=Mus musculus OX=10090 GN=Chid1 PE=1 SV=1	0.896	0.752	0.682	0.413394	0.270321	0.171565
Chil3	O35744	Chitinase-like protein 3 OS=Mus musculus OX=10090 GN=Chil3 PE=1 SV=2	0.771	0.487	0.388	0.00867939	7.68625e-06	1.49766e-06
Chkb	O55229	Choline/ethanolamine kinase OS=Mus musculus OX=10090 GN=Chkb PE=1 SV=3	0.581	1.839	1.068	0.00730362	0.233199	0.882482
Chm	Q9QXG2	Rab proteins geranylgeranyltransferase component A 1 OS=Mus musculus OX=10090 GN=Chm PE=1 SV=1	0.871	1.255	1.093	0.310492	0.697284	0.978471
Chmp2a	Q9DB34	Charged multivesicular body protein 2a OS=Mus musculus OX=10090 GN=Chmp2a PE=1 SV=1	0.962	1.116	1.06	0.691198	0.927827	0.901566
Chmp2b	Q8BJF9	Charged multivesicular body protein 2b OS=Mus musculus OX=10090 GN=Chmp2b PE=1 SV=1	1.338	1.56	1.836	0.0125072	0.164287	0.0611705
Chmp3	Q9CQ10	Charged multivesicular body protein 3 OS=Mus musculus OX=10090 GN=Chmp3 PE=1 SV=3	0.855	2.11	1.803	0.372888	0.139439	0.309984
Chmp4b	Q9D8B3	Charged multivesicular body protein 4b OS=Mus musculus OX=10090 GN=Chmp4b PE=1 SV=2	1.128	1.306	1.399	0.273793	0.214188	0.214405
Chmp5	Q9D7S9	Charged multivesicular body protein 5 OS=Mus musculus OX=10090 GN=Chmp5 PE=1 SV=1	1.114	0.998	1.215	0.428564	0.734735	0.741062
Chmp6	P0C0A3	Charged multivesicular body protein 6 OS=Mus musculus OX=10090 GN=Chmp6 PE=1 SV=2	0.901	1.248	1.124	0.433529	0.713856	0.948129
Chordc1	Q9D1P4	Cysteine and histidine-rich domain-containing protein 1 OS=Mus musculus OX=10090 GN=Chordc1 PE=1 SV=1	1.233	1.379	1.606	0.199925	0.507206	0.305638
Chp1	P61022	Calcineurin B homologous protein 1 OS=Mus musculus OX=10090 GN=Chp1 PE=1 SV=2	1.032	0.935	1.03	0.923051	0.65314	0.818397
Chtop	Q9CY57	Chromatin target of PRMT1 protein OS=Mus musculus OX=10090 GN=Chtop PE=1 SV=2	1.118	1.157	1.104	0.502777	0.827546	0.979806
Chuk	Q60680	Inhibitor of nuclear factor kappa-B kinase subunit alpha OS=Mus musculus OX=10090 GN=Chuk PE=1 SV=1	0.871	2.652	2.31	0.463797	0.0973396	0.242002
Ciao1	Q99KN2	Probable cytosolic iron-sulfur protein assembly protein CIAO1 OS=Mus musculus OX=10090 GN=Ciao1 PE=1 SV=1	0.95	0.838	0.796	0.632244	0.531892	0.427157
Ciao2b	Q9D187	Cytosolic iron-sulfur assembly component 2B OS=Mus musculus OX=10090 GN=Ciao2b PE=1 SV=1	1.105	1.215	1.41	0.586951	0.741299	0.508665
Cic	Q924A2	Protein capicua homolog OS=Mus musculus OX=10090 GN=Cic PE=1 SV=2	1.218	0.717	0.873	0.274678	0.247357	0.550081
Cisd1	Q91WS0	CDGSH iron-sulfur domain-containing protein 1 OS=Mus musculus OX=10090 GN=Cisd1 PE=1 SV=1	0.948	1.192	1.108	0.561958	0.668481	0.917778
Cisd2	Q9CQB5	CDGSH iron-sulfur domain-containing protein 2 OS=Mus musculus OX=10090 GN=Cisd2 PE=1 SV=1	1.053	0.82	0.978	0.72705	0.182485	0.614088
Ckap4	Q8BMK4	Cytoskeleton-associated protein 4 OS=Mus musculus OX=10090 GN=Ckap4 PE=1 SV=2	1.155	0.676	0.853	0.161305	0.0103026	0.27562
Ckap5	A2AGT5	Cytoskeleton-associated protein 5 OS=Mus musculus OX=10090 GN=Ckap5 PE=1 SV=1	1.399	13.256	6.205	0.000965663	1e-17	5.9952e-15
Ckb	Q04447	Creatine kinase B-type OS=Mus musculus OX=10090 GN=Ckb PE=1 SV=1	0.978	0.943	0.972	0.719982	0.509145	0.633262
Clasp2	Q8BRT1	CLIP-associating protein 2 OS=Mus musculus OX=10090 GN=Clasp2 PE=1 SV=1	0.834	0.416	0.346	0.130839	9.26258e-05	2.42419e-05
Clcc1	Q99LI2	Chloride channel CLIC-like protein 1 OS=Mus musculus OX=10090 GN=Clcc1 PE=1 SV=1	1.324	1.539	1.628	0.0735523	0.286992	0.293487
Clcn4	Q61418	H(+)/Cl(-) exchange transporter 4 OS=Mus musculus OX=10090 GN=Clcn4 PE=2 SV=2	0.771	1.972	1.52	0.0694203	0.0763513	0.380644
Clcn5	Q9WVD4	H(+)/Cl(-) exchange transporter 5 OS=Mus musculus OX=10090 GN=Clcn5 PE=1 SV=2	0.908	0.709	0.643	0.570453	0.350272	0.3631
Clcn7	O70496	H(+)/Cl(-) exchange transporter 7 OS=Mus musculus OX=10090 GN=Clcn7 PE=1 SV=1	1.069	1.392	1.345	0.558876	0.192303	0.375242
Clec12a	Q504P2	C-type lectin domain family 12 member A OS=Mus musculus OX=10090 GN=Clec12a PE=2 SV=1	1.185	0.947	1.099	0.310308	0.635592	0.9982
Clec2d	Q91V08	C-type lectin domain family 2 member D OS=Mus musculus OX=10090 GN=Clec2d PE=1 SV=1	0.99	100	100	0.82197	1e-17	1e-17
Clec4a	Q9QZ15	C-type lectin domain family 4 member A OS=Mus musculus OX=10090 GN=Clec4a PE=1 SV=1	1.216	1.031	1.253	0.418185	0.90053	0.795059
Clec4d	Q9Z2H6	C-type lectin domain family 4 member D OS=Mus musculus OX=10090 GN=Clec4d PE=1 SV=1	1.147	100	100	0.493903	1e-17	1e-17
Clec4e	Q9R0Q8	C-type lectin domain family 4 member E OS=Mus musculus OX=10090 GN=Clec4e PE=1 SV=1	1.069	14.125	16.359	0.693902	1e-17	1e-17
Clec7a	Q6QLQ4	C-type lectin domain family 7 member A OS=Mus musculus OX=10090 GN=Clec7a PE=1 SV=3	0.665	0.445	0.243	0.00123492	0.000191898	7.99501e-08
Clic1	Q9Z1Q5	Chloride intracellular channel protein 1 OS=Mus musculus OX=10090 GN=Clic1 PE=1 SV=3	0.984	1.057	0.929	0.769311	0.999956	0.490969
Clic4	Q9QYB1	Chloride intracellular channel protein 4 OS=Mus musculus OX=10090 GN=Clic4 PE=1 SV=3	0.858	1.688	1.643	0.0898312	0.0101565	0.0503014
Clint1	Q99KN9	Clathrin interactor 1 OS=Mus musculus OX=10090 GN=Clint1 PE=1 SV=2	1.119	1.13	1.104	0.42141	0.80044	0.972098
Clip1	Q922J3	CAP-Gly domain-containing linker protein 1 OS=Mus musculus OX=10090 GN=Clip1 PE=1 SV=1	1.084	0.675	1.144	0.695079	0.151555	0.92086
Clip2	Q9Z0H8	CAP-Gly domain-containing linker protein 2 OS=Mus musculus OX=10090 GN=Clip2 PE=1 SV=2	0.641	100	100	0.048667	1e-17	1e-17
Clk3	O35492	Dual specificity protein kinase CLK3 OS=Mus musculus OX=10090 GN=Clk3 PE=1 SV=2	0.261	17.713	1	3.05205e-11	3.41659e-09	0.808076
Cln3	Q61124	Battenin OS=Mus musculus OX=10090 GN=Cln3 PE=1 SV=2	1.313	0.973	1.278	0.114872	0.711578	0.682595
Cln5	Q3UMW8	Ceroid-lipofuscinosis neuronal protein 5 homolog OS=Mus musculus OX=10090 GN=Cln5 PE=1 SV=1	0.858	0.992	0.819	0.246479	0.788879	0.392048
Cln8	Q9QUK3	Protein CLN8 OS=Mus musculus OX=10090 GN=Cln8 PE=1 SV=1	0.828	0.916	0.758	0.134885	0.61544	0.269697
Clpp	O88696	ATP-dependent Clp protease proteolytic subunit, mitochondrial OS=Mus musculus OX=10090 GN=Clpp PE=1 SV=1	1.065	1.052	1.069	0.663248	0.984595	0.967305
Clptm1	Q8VBZ3	Cleft lip and palate transmembrane protein 1 homolog OS=Mus musculus OX=10090 GN=Clptm1 PE=1 SV=1	1.133	1.164	1.23	0.359891	0.722051	0.641387
Clptm1l	Q8BXA5	Cleft lip and palate transmembrane protein 1-like protein OS=Mus musculus OX=10090 GN=Clptm1l PE=1 SV=1	0.978	1.902	1.605	0.781987	0.128498	0.319234
Clpx	Q9JHS4	ATP-dependent Clp protease ATP-binding subunit clpX-like, mitochondrial OS=Mus musculus OX=10090 GN=Clpx PE=1 SV=2	1.095	0.664	0.773	0.688159	0.201666	0.392541
Clstn2	Q9ER65	Calsyntenin-2 OS=Mus musculus OX=10090 GN=Clstn2 PE=1 SV=2	0.434	1.189	0.516	2.25994e-05	0.842574	0.0979939
Clta	O08585	Clathrin light chain A OS=Mus musculus OX=10090 GN=Clta PE=1 SV=2	1.289	0.937	1.256	0.0235232	0.52589	0.549459
Cltb	Q6IRU5	Clathrin light chain B OS=Mus musculus OX=10090 GN=Cltb PE=1 SV=1	1.044	0.877	0.915	0.952128	0.723406	0.77749
Cltc	Q68FD5	Clathrin heavy chain 1 OS=Mus musculus OX=10090 GN=Cltc PE=1 SV=3	0.989	1.079	1.042	0.805201	0.905607	0.882493
Cluh	Q5SW19	Clustered mitochondria protein homolog OS=Mus musculus OX=10090 GN=Cluh PE=1 SV=2	1.062	0.91	0.967	0.897462	0.727242	0.812139
Cmas	Q99KK2	N-acylneuraminate cytidylyltransferase OS=Mus musculus OX=10090 GN=Cmas PE=1 SV=2	0.957	1.168	1.174	0.591289	0.699841	0.761033
Cmpk1	Q9DBP5	UMP-CMP kinase OS=Mus musculus OX=10090 GN=Cmpk1 PE=1 SV=1	1.031	0.87	0.938	0.839879	0.223373	0.467152
Cmpk2	Q3U5Q7	UMP-CMP kinase 2, mitochondrial OS=Mus musculus OX=10090 GN=Cmpk2 PE=1 SV=2	1.327	6.572	8.935	0.00386212	4.44089e-16	1e-17
Cmtm3	Q99LJ5	CKLF-like MARVEL transmembrane domain-containing protein 3 OS=Mus musculus OX=10090 GN=Cmtm3 PE=2 SV=1	1.108	0.817	0.906	0.569393	0.383519	0.605659
Cmtm6	Q9CZ69	CKLF-like MARVEL transmembrane domain-containing protein 6 OS=Mus musculus OX=10090 GN=Cmtm6 PE=1 SV=1	1.038	1.564	1.694	0.873536	0.280851	0.249777
Cmtm7	Q9ESD6	CKLF-like MARVEL transmembrane domain-containing protein 7 OS=Mus musculus OX=10090 GN=Cmtm7 PE=1 SV=1	0.969	1.033	1.001	0.743384	0.848713	0.798307
Cmtr1	Q9DBC3	Cap-specific mRNA (nucleoside-2'-O-)-methyltransferase 1 OS=Mus musculus OX=10090 GN=Cmtr1 PE=1 SV=1	1.338	3.379	3.238	0.0671063	0.00449118	0.0111463
Cnbp	P53996-3	Isoform 3 of Cellular nucleic acid-binding protein OS=Mus musculus OX=10090 GN=Cnbp	1.451	1.38	1.874	0.0305017	0.557214	0.23131
Cnbp	P53996	Cellular nucleic acid-binding protein OS=Mus musculus OX=10090 GN=Cnbp PE=1 SV=2	1.564	1.989	3.111	0.0755997	0.25207	0.0963206
Cndp2	Q9D1A2	Cytosolic non-specific dipeptidase OS=Mus musculus OX=10090 GN=Cndp2 PE=1 SV=1	1.044	1.19	1.249	0.755352	0.494471	0.479743
Cnih4	Q9CX13	Protein cornichon homolog 4 OS=Mus musculus OX=10090 GN=Cnih4 PE=2 SV=1	1.232	2.437	3.002	0.118208	0.00812664	0.00179601
Cnn2	Q08093	Calponin-2 OS=Mus musculus OX=10090 GN=Cnn2 PE=1 SV=1	1.149	2.023	2.324	0.481846	0.156931	0.125729
Cnot1	Q6ZQ08	CCR4-NOT transcription complex subunit 1 OS=Mus musculus OX=10090 GN=Cnot1 PE=1 SV=2	1.025	0.914	1.094	0.976003	0.652631	0.995672
Cnot7	Q60809	CCR4-NOT transcription complex subunit 7 OS=Mus musculus OX=10090 GN=Cnot7 PE=1 SV=1	2.261	0.834	1.886	5.14562e-08	0.447881	0.110735
Cnot9	Q9JKY0	CCR4-NOT transcription complex subunit 9 OS=Mus musculus OX=10090 GN=Cnot9 PE=1 SV=1	1.054	1.023	1.078	0.820264	0.864345	0.947199
Cnp	P16330	2',3'-cyclic-nucleotide 3'-phosphodiesterase OS=Mus musculus OX=10090 GN=Cnp PE=1 SV=3	1.086	1.393	1.481	0.546918	0.348221	0.316712
Cnpy2	Q9QXT0	Protein canopy homolog 2 OS=Mus musculus OX=10090 GN=Cnpy2 PE=1 SV=1	1.067	0.87	0.883	0.603544	0.259838	0.345012
Cnpy3	Q9DAU1	Protein canopy homolog 3 OS=Mus musculus OX=10090 GN=Cnpy3 PE=1 SV=1	1.16	0.872	0.975	0.260533	0.368113	0.65639
Cnpy4	Q8BQ47	Protein canopy homolog 4 OS=Mus musculus OX=10090 GN=Cnpy4 PE=1 SV=1	1.101	1.12	1.37	0.599507	0.957306	0.554267
Cnrip1	Q5M8N0	CB1 cannabinoid receptor-interacting protein 1 OS=Mus musculus OX=10090 GN=Cnrip1 PE=1 SV=1	0.805	0.786	0.633	0.124326	0.338747	0.122157
Coa3	Q9D2R6	Cytochrome c oxidase assembly factor 3 homolog, mitochondrial OS=Mus musculus OX=10090 GN=Coa3 PE=1 SV=1	1.121	0.666	0.746	0.564726	0.207925	0.349526
Coa7	Q921H9	Cytochrome c oxidase assembly factor 7 OS=Mus musculus OX=10090 GN=Coa7 PE=1 SV=1	0.98	0.984	0.963	0.805559	0.810747	0.737827
Coasy	Q9DBL7	Bifunctional coenzyme A synthase OS=Mus musculus OX=10090 GN=Coasy PE=1 SV=2	0.943	0.934	0.942	0.60877	0.646716	0.636577
Cog1	Q9Z160	Conserved oligomeric Golgi complex subunit 1 OS=Mus musculus OX=10090 GN=Cog1 PE=1 SV=3	0.998	1.512	1.489	0.897632	0.346036	0.412258
Cog2	Q921L5	Conserved oligomeric Golgi complex subunit 2 OS=Mus musculus OX=10090 GN=Cog2 PE=1 SV=2	0.01	0.065	0.01	1e-17	9.83302e-12	1e-17
Cog3	Q8CI04	Conserved oligomeric Golgi complex subunit 3 OS=Mus musculus OX=10090 GN=Cog3 PE=1 SV=3	0.916	1.873	1.715	0.470603	0.0944383	0.221664
Cog4	Q8R1U1	Conserved oligomeric Golgi complex subunit 4 OS=Mus musculus OX=10090 GN=Cog4 PE=1 SV=1	0.01	100	.	1e-17	1e-17	.
Cog5	Q8C0L8	Conserved oligomeric Golgi complex subunit 5 OS=Mus musculus OX=10090 GN=Cog5 PE=1 SV=3	0.982	0.813	1.304	0.780474	0.286891	0.522087
Cog7	Q3UM29	Conserved oligomeric Golgi complex subunit 7 OS=Mus musculus OX=10090 GN=Cog7 PE=1 SV=1	1.149	1.009	1.238	0.504595	0.842489	0.789355
Cog8	Q9JJA2	Conserved oligomeric Golgi complex subunit 8 OS=Mus musculus OX=10090 GN=Cog8 PE=1 SV=3	0.312	3.966	1.238	1.11644e-12	0.00130125	0.847809
Col19a1	Q0VF58	Collagen alpha-1(XIX) chain OS=Mus musculus OX=10090 GN=Col19a1 PE=2 SV=2	1.098	1.837	2.018	0.616992	0.165539	0.118989
Col1a1	P11087	Collagen alpha-1(I) chain OS=Mus musculus OX=10090 GN=Col1a1 PE=1 SV=4	0.01	10.909	0.01	1e-17	2.27574e-12	1e-17
Col1a2	Q01149	Collagen alpha-2(I) chain OS=Mus musculus OX=10090 GN=Col1a2 PE=1 SV=2	0.928	0.911	0.845	0.60294	0.684539	0.565538
Col4a1	P02463	Collagen alpha-1(IV) chain OS=Mus musculus OX=10090 GN=Col4a1 PE=1 SV=4	1.05	0.782	0.822	0.83963	0.397605	0.484815
Col4a2	P08122	Collagen alpha-2(IV) chain OS=Mus musculus OX=10090 GN=Col4a2 PE=1 SV=4	1.378	0.625	0.862	0.173725	0.219522	0.594551
Colgalt1	Q8K297	Procollagen galactosyltransferase 1 OS=Mus musculus OX=10090 GN=Colgalt1 PE=1 SV=2	0.964	1.5	1.411	0.586621	0.130028	0.319514
Commd1	Q8K4M5	COMM domain-containing protein 1 OS=Mus musculus OX=10090 GN=Commd1 PE=1 SV=2	1.14	0.854	0.974	0.444809	0.447143	0.741558
Commd10	Q8JZY2	COMM domain-containing protein 10 OS=Mus musculus OX=10090 GN=Commd10 PE=1 SV=1	0.935	0.679	0.635	0.583103	0.201909	0.164662
Commd2	Q8BXC6	COMM domain-containing protein 2 OS=Mus musculus OX=10090 GN=Commd2 PE=1 SV=1	0.954	0.815	0.713	0.541641	0.132731	0.0526529
Commd3	Q63829	COMM domain-containing protein 3 OS=Mus musculus OX=10090 GN=Commd3 PE=1 SV=1	1.077	1.155	1.245	0.719483	0.882068	0.757804
Commd4	Q9CQ02	COMM domain-containing protein 4 OS=Mus musculus OX=10090 GN=Commd4 PE=1 SV=1	0.986	1.289	1.271	0.89446	0.755731	0.786114
Commd5	Q8R395	COMM domain-containing protein 5 OS=Mus musculus OX=10090 GN=Commd5 PE=1 SV=1	0.844	1.032	1.213	0.241513	0.917923	0.808348
Commd7	Q8BG94	COMM domain-containing protein 7 OS=Mus musculus OX=10090 GN=Commd7 PE=1 SV=1	0.977	0.66	0.645	0.826891	0.207295	0.188867
Commd9	Q8K2Q0	COMM domain-containing protein 9 OS=Mus musculus OX=10090 GN=Commd9 PE=1 SV=3	0.846	1.719	1.454	0.232432	0.184614	0.468061
Comt	O88587	Catechol O-methyltransferase OS=Mus musculus OX=10090 GN=Comt PE=1 SV=2	0.885	1.312	1.218	0.183985	0.426595	0.716314
Comtd1	Q8BIG7	Catechol O-methyltransferase domain-containing protein 1 OS=Mus musculus OX=10090 GN=Comtd1 PE=1 SV=1	0.896	1.241	1.112	0.225135	0.466776	0.962011
Copa	Q8CIE6	Coatomer subunit alpha OS=Mus musculus OX=10090 GN=Copa PE=1 SV=2	0.994	1.167	1.144	0.847569	0.568149	0.770238
Copb1	Q9JIF7	Coatomer subunit beta OS=Mus musculus OX=10090 GN=Copb1 PE=1 SV=1	0.948	1.164	1.024	0.495795	0.575209	0.81947
Copb2	O55029	Coatomer subunit beta' OS=Mus musculus OX=10090 GN=Copb2 PE=1 SV=2	1.059	1.135	1.1	0.64861	0.680211	0.913727
Cope	O89079	Coatomer subunit epsilon OS=Mus musculus OX=10090 GN=Cope PE=1 SV=3	1.058	1.038	0.862	0.7658	0.859821	0.363077
Copg1	Q9QZE5	Coatomer subunit gamma-1 OS=Mus musculus OX=10090 GN=Copg1 PE=1 SV=1	0.964	1.416	1.329	0.611072	0.0952761	0.326964
Copg2	Q9QXK3	Coatomer subunit gamma-2 OS=Mus musculus OX=10090 GN=Copg2 PE=1 SV=1	0.873	1.169	0.958	0.149573	0.75221	0.649858
Cops2	P61202	COP9 signalosome complex subunit 2 OS=Mus musculus OX=10090 GN=Cops2 PE=1 SV=1	0.958	1.018	0.82	0.54377	0.798379	0.26386
Cops3	O88543	COP9 signalosome complex subunit 3 OS=Mus musculus OX=10090 GN=Cops3 PE=1 SV=3	0.899	0.949	0.912	0.338921	0.682278	0.575068
Cops4	O88544	COP9 signalosome complex subunit 4 OS=Mus musculus OX=10090 GN=Cops4 PE=1 SV=1	1.042	0.969	0.858	0.870265	0.65038	0.321851
Cops5	O35864	COP9 signalosome complex subunit 5 OS=Mus musculus OX=10090 GN=Cops5 PE=1 SV=3	1.126	0.881	0.991	0.513162	0.538241	0.741481
Cops6	O88545	COP9 signalosome complex subunit 6 OS=Mus musculus OX=10090 GN=Cops6 PE=1 SV=1	1.011	1.154	1.075	0.964968	0.853166	0.95315
Cops7a	Q9CZ04	COP9 signalosome complex subunit 7a OS=Mus musculus OX=10090 GN=Cops7a PE=1 SV=2	0.888	0.908	0.855	0.378575	0.554406	0.437722
Cops7b	Q8BV13	COP9 signalosome complex subunit 7b OS=Mus musculus OX=10090 GN=Cops7b PE=1 SV=1	0.962	0.7	0.674	0.743198	0.279071	0.278169
Cops8	Q8VBV7	COP9 signalosome complex subunit 8 OS=Mus musculus OX=10090 GN=Cops8 PE=1 SV=1	1.091	0.932	1.017	0.669745	0.673084	0.815502
Cops9	Q3U898	COP9 signalosome complex subunit 9 OS=Mus musculus OX=10090 GN=Cops9 PE=1 SV=1	11.814	0.121	2.094	1e-17	2.99297e-05	0.315672
Copz1	P61924	Coatomer subunit zeta-1 OS=Mus musculus OX=10090 GN=Copz1 PE=1 SV=1	1.203	1.192	1.252	0.141688	0.690126	0.664789
Coq6	Q8R1S0	Ubiquinone biosynthesis monooxygenase COQ6, mitochondrial OS=Mus musculus OX=10090 GN=Coq6 PE=1 SV=3	0.718	0.741	0.532	0.0306533	0.29254	0.0705512
Coq7	P97478	5-demethoxyubiquinone hydroxylase, mitochondrial OS=Mus musculus OX=10090 GN=Coq7 PE=1 SV=3	1.01	0.664	0.67	0.943306	0.291817	0.300937
Coq8b	Q566J8	Atypical kinase COQ8B, mitochondrial OS=Mus musculus OX=10090 GN=Coq8b PE=1 SV=1	1.125	2.246	2.527	0.687108	0.119295	0.112448
Coro1a	O89053	Coronin-1A OS=Mus musculus OX=10090 GN=Coro1a PE=1 SV=5	1.078	1.305	1.311	0.528328	0.22255	0.349829
Coro1b	Q9WUM3	Coronin-1B OS=Mus musculus OX=10090 GN=Coro1b PE=1 SV=1	1.058	1.553	1.51	0.655494	0.0236728	0.109258
Coro1c	Q9WUM4	Coronin-1C OS=Mus musculus OX=10090 GN=Coro1c PE=1 SV=2	0.99	1.134	1.022	0.817492	0.683088	0.809781
Coro2a	Q8C0P5	Coronin-2A OS=Mus musculus OX=10090 GN=Coro2a PE=2 SV=1	1.066	0.871	0.929	0.885148	0.601502	0.712277
Coro7	Q9D2V7	Coronin-7 OS=Mus musculus OX=10090 GN=Coro7 PE=1 SV=2	1.092	1.083	1.1	0.394345	0.973327	0.94857
Cotl1	Q9CQI6	Coactosin-like protein OS=Mus musculus OX=10090 GN=Cotl1 PE=1 SV=3	0.979	1.179	1.206	0.726382	0.528898	0.588041
Cox14	Q8BH51	Cytochrome c oxidase assembly protein COX14 OS=Mus musculus OX=10090 GN=Cox14 PE=3 SV=1	0.985	1.026	1.01	0.831263	0.886636	0.817232
Cox20	Q9D7J4	Cytochrome c oxidase assembly protein COX20, mitochondrial OS=Mus musculus OX=10090 GN=Cox20 PE=1 SV=1	0.01	100	.	1e-17	1e-17	.
Cox4i1	P19783	Cytochrome c oxidase subunit 4 isoform 1, mitochondrial OS=Mus musculus OX=10090 GN=Cox4i1 PE=1 SV=2	1.045	1.198	1.231	0.751183	0.470138	0.523081
Cox5a	P12787	Cytochrome c oxidase subunit 5A, mitochondrial OS=Mus musculus OX=10090 GN=Cox5a PE=1 SV=2	1.278	1.166	1.575	0.0183018	0.628483	0.117195
Cox5b	P19536	Cytochrome c oxidase subunit 5B, mitochondrial OS=Mus musculus OX=10090 GN=Cox5b PE=1 SV=1	1.103	1.123	1.244	0.48463	0.833773	0.655407
Cox6a1	P43024	Cytochrome c oxidase subunit 6A1, mitochondrial OS=Mus musculus OX=10090 GN=Cox6a1 PE=1 SV=2	1.112	1.102	1.226	0.426246	0.887392	0.633107
Cox6b1	P56391	Cytochrome c oxidase subunit 6B1 OS=Mus musculus OX=10090 GN=Cox6b1 PE=1 SV=2	1.045	1.135	1.183	0.735133	0.800118	0.753215
Cox6c	Q9CPQ1	Cytochrome c oxidase subunit 6C OS=Mus musculus OX=10090 GN=Cox6c PE=1 SV=3	1.001	1.141	1.146	0.894201	0.733188	0.860839
Cox7a2	P48771	Cytochrome c oxidase subunit 7A2, mitochondrial OS=Mus musculus OX=10090 GN=Cox7a2 PE=1 SV=2	0.922	1.337	1.278	0.37046	0.247357	0.501687
Cox7a2l	Q61387	Cytochrome c oxidase subunit 7A-related protein, mitochondrial OS=Mus musculus OX=10090 GN=Cox7a2l PE=1 SV=1	1.12	1.164	1.304	0.700105	0.893899	0.788488
Cox7c	P17665	Cytochrome c oxidase subunit 7C, mitochondrial OS=Mus musculus OX=10090 GN=Cox7c PE=1 SV=1	0.999	1.215	1.214	0.911937	0.604183	0.700631
Cp	Q61147	Ceruloplasmin OS=Mus musculus OX=10090 GN=Cp PE=1 SV=2	1.396	0.6	0.837	0.0608516	0.12626	0.500942
Cpd	O89001	Carboxypeptidase D OS=Mus musculus OX=10090 GN=Cpd PE=1 SV=2	1.063	3.331	3.298	0.681023	0.000451176	0.00192139
Cpne1	Q8C166	Copine-1 OS=Mus musculus OX=10090 GN=Cpne1 PE=1 SV=1	0.888	1.125	0.834	0.341073	0.906815	0.417056
Cpne2	P59108	Copine-2 OS=Mus musculus OX=10090 GN=Cpne2 PE=1 SV=1	0.886	1.087	0.993	0.256563	0.91499	0.736682
Cpne3	Q8BT60	Copine-3 OS=Mus musculus OX=10090 GN=Cpne3 PE=1 SV=2	0.94	1.227	1.216	0.467978	0.50331	0.658568
Cpox	P36552	Oxygen-dependent coproporphyrinogen-III oxidase, mitochondrial OS=Mus musculus OX=10090 GN=Cpox PE=1 SV=2	0.841	1.626	1.368	0.303803	0.349019	0.665265
Cpped1	Q8BFS6	Serine/threonine-protein phosphatase CPPED1 OS=Mus musculus OX=10090 GN=Cpped1 PE=1 SV=1	0.562	12.942	6.643	0.000586432	8.56204e-12	4.36309e-05
Cpsf1	Q9EPU4	Cleavage and polyadenylation specificity factor subunit 1 OS=Mus musculus OX=10090 GN=Cpsf1 PE=1 SV=1	1.023	1.111	1.188	0.97351	0.89688	0.755415
Cpsf2	O35218	Cleavage and polyadenylation specificity factor subunit 2 OS=Mus musculus OX=10090 GN=Cpsf2 PE=1 SV=1	.	0.01	0.01	.	1e-17	1e-17
Cpsf3	Q9QXK7	Cleavage and polyadenylation specificity factor subunit 3 OS=Mus musculus OX=10090 GN=Cpsf3 PE=1 SV=2	0.778	1.012	0.788	0.191178	0.868567	0.436883
Cpt1a	P97742	Carnitine O-palmitoyltransferase 1, liver isoform OS=Mus musculus OX=10090 GN=Cpt1a PE=1 SV=4	0.966	1.325	1.347	0.673813	0.379472	0.437458
Cpt2	P52825	Carnitine O-palmitoyltransferase 2, mitochondrial OS=Mus musculus OX=10090 GN=Cpt2 PE=1 SV=2	0.928	1.02	1.011	0.380148	0.840106	0.735025
Cr1l	Q64735	Complement component receptor 1-like protein OS=Mus musculus OX=10090 GN=Cr1l PE=1 SV=1	1.077	1.054	1.133	0.72536	0.937662	0.964069
Crat	P47934	Carnitine O-acetyltransferase OS=Mus musculus OX=10090 GN=Crat PE=1 SV=3	0.931	0.865	0.786	0.559114	0.482306	0.368307
Creg1	O88668	Protein CREG1 OS=Mus musculus OX=10090 GN=Creg1 PE=1 SV=1	1.021	0.539	0.66	0.91715	0.000135542	0.0206733
Creld1	Q91XD7	Protein disulfide isomerase Creld1 OS=Mus musculus OX=10090 GN=Creld1 PE=1 SV=1	0.996	0.916	0.912	0.85513	0.679842	0.651603
Creld2	Q9CYA0	Protein disulfide isomerase Creld2 OS=Mus musculus OX=10090 GN=Creld2 PE=1 SV=1	1.106	1.088	1.203	0.583162	0.976768	0.826022
Crk	Q64010	Adapter molecule crk OS=Mus musculus OX=10090 GN=Crk PE=1 SV=1	1.201	1.288	1.548	0.272129	0.633115	0.359759
Crkl	P47941	Crk-like protein OS=Mus musculus OX=10090 GN=Crkl PE=1 SV=2	1.35	1.483	1.785	0.0340387	0.324202	0.192515
Crlf2	Q8CII9	Cytokine receptor-like factor 2 OS=Mus musculus OX=10090 GN=Crlf2 PE=1 SV=2	1.163	1.187	1.38	0.376474	0.813264	0.555086
Crlf3	Q9Z2L7	Cytokine receptor-like factor 3 OS=Mus musculus OX=10090 GN=Crlf3 PE=1 SV=1	1.25	1.076	1.3	0.16062	0.98972	0.665185
Crnkl1	P63154	Crooked neck-like protein 1 OS=Mus musculus OX=10090 GN=Crnkl1 PE=1 SV=1	0.883	1.213	1.071	0.324526	0.651041	0.946078
Crocc	Q8CJ40	Rootletin OS=Mus musculus OX=10090 GN=Crocc PE=1 SV=2	0.908	0.805	0.731	0.578181	0.455462	0.34462
Cryl1	Q99KP3	Lambda-crystallin homolog OS=Mus musculus OX=10090 GN=Cryl1 PE=1 SV=3	1.063	0.682	0.737	0.685955	0.0912648	0.156852
Cryzl1	Q921W4	Quinone oxidoreductase-like protein 1 OS=Mus musculus OX=10090 GN=Cryzl1 PE=1 SV=1	0.971	1.223	1.192	0.752458	0.758827	0.849194
Cs	Q9CZU6	Citrate synthase, mitochondrial OS=Mus musculus OX=10090 GN=Cs PE=1 SV=1	0.97	1.211	1.168	0.658181	0.430687	0.696577
Csde1	Q91W50	Cold shock domain-containing protein E1 OS=Mus musculus OX=10090 GN=Csde1 PE=1 SV=1	1.143	1.539	1.738	0.429462	0.302722	0.219075
Cse1l	Q9ERK4	Exportin-2 OS=Mus musculus OX=10090 GN=Cse1l PE=1 SV=1	0.918	0.966	0.87	0.342731	0.628995	0.345802
Csf1r	P09581	Macrophage colony-stimulating factor 1 receptor OS=Mus musculus OX=10090 GN=Csf1r PE=1 SV=3	1.297	0.363	0.546	0.03063	1.14737e-08	0.00275578
Csf2ra	Q00941	Granulocyte-macrophage colony-stimulating factor receptor subunit alpha OS=Mus musculus OX=10090 GN=Csf2ra PE=2 SV=2	1.221	1.101	1.345	0.284833	0.974297	0.660289
Csf2rb2	P26954	Interleukin-3 receptor class 2 subunit beta OS=Mus musculus OX=10090 GN=Csf2rb2 PE=1 SV=1	0.985	1.464	1.443	0.804944	0.563917	0.63157
Csk	P41241	Tyrosine-protein kinase CSK OS=Mus musculus OX=10090 GN=Csk PE=1 SV=2	0.989	0.885	0.988	0.751418	0.387012	0.657788
Csnk1a1	Q8BK63	Casein kinase I isoform alpha OS=Mus musculus OX=10090 GN=Csnk1a1 PE=1 SV=2	0.817	1.034	0.845	0.173747	0.913072	0.531594
Csnk1d	Q9DC28	Casein kinase I isoform delta OS=Mus musculus OX=10090 GN=Csnk1d PE=1 SV=2	0.991	1.002	0.993	0.879903	0.857162	0.832527
Csnk1g2	Q8BVP5	Casein kinase I isoform gamma-2 OS=Mus musculus OX=10090 GN=Csnk1g2 PE=1 SV=1	1.311	0.492	0.646	0.240494	0.0537744	0.232415
Csnk2a1	Q60737	Casein kinase II subunit alpha OS=Mus musculus OX=10090 GN=Csnk2a1 PE=1 SV=2	0.933	1.057	1.057	0.400527	0.9477	0.861925
Csnk2a2	O54833	Casein kinase II subunit alpha' OS=Mus musculus OX=10090 GN=Csnk2a2 PE=1 SV=1	0.99	0.754	0.739	0.885216	0.277891	0.251876
Csnk2b	P67871	Casein kinase II subunit beta OS=Mus musculus OX=10090 GN=Csnk2b PE=1 SV=1	1.042	1.024	1.034	0.879049	0.861198	0.830909
Csrp1	P97315	Cysteine and glycine-rich protein 1 OS=Mus musculus OX=10090 GN=Csrp1 PE=1 SV=3	1.131	1.31	1.516	0.467903	0.563858	0.373881
Cstb	Q62426	Cystatin-B OS=Mus musculus OX=10090 GN=Cstb PE=1 SV=1	1.008	1.486	1.412	0.960936	0.0491199	0.198746
Cstf2	Q8BIQ5	Cleavage stimulation factor subunit 2 OS=Mus musculus OX=10090 GN=Cstf2 PE=1 SV=2	0.939	1.166	1.095	0.615389	0.859328	0.973375
Cstf3	Q99LI7	Cleavage stimulation factor subunit 3 OS=Mus musculus OX=10090 GN=Cstf3 PE=1 SV=1	0.991	1.186	0.987	0.857538	0.768817	0.778041
Ctbp1	O88712	C-terminal-binding protein 1 OS=Mus musculus OX=10090 GN=Ctbp1 PE=1 SV=2	0.937	0.885	0.846	0.417563	0.39082	0.289662
Ctbp2	P56546	C-terminal-binding protein 2 OS=Mus musculus OX=10090 GN=Ctbp2 PE=1 SV=2	0.975	0.96	0.935	0.731896	0.773708	0.693572
Ctbs	Q8R242	Di-N-acetylchitobiase OS=Mus musculus OX=10090 GN=Ctbs PE=1 SV=2	2.286	0.292	0.668	0.000650524	0.00930859	0.314375
Ctcf	Q61164	Transcriptional repressor CTCF OS=Mus musculus OX=10090 GN=Ctcf PE=1 SV=2	0.99	0.883	0.874	0.874554	0.655149	0.646371
Ctdp1	Q7TSG2	RNA polymerase II subunit A C-terminal domain phosphatase OS=Mus musculus OX=10090 GN=Ctdp1 PE=1 SV=1	1.08	10.108	10.876	0.818459	4.06498e-05	0.000226544
Ctdsp1	P58466	Carboxy-terminal domain RNA polymerase II polypeptide A small phosphatase 1 OS=Mus musculus OX=10090 GN=Ctdsp1 PE=1 SV=1	0.789	1.012	0.798	0.0543024	0.874477	0.346708
Ctnnbl1	Q9CWL8	Beta-catenin-like protein 1 OS=Mus musculus OX=10090 GN=Ctnnbl1 PE=1 SV=1	0.752	0.708	0.532	0.096676	0.2858	0.0945797
Ctnnd1	P30999	Catenin delta-1 OS=Mus musculus OX=10090 GN=Ctnnd1 PE=1 SV=2	1.061	1.214	1.213	0.766651	0.700507	0.766386
Ctps2	P70303	CTP synthase 2 OS=Mus musculus OX=10090 GN=Ctps2 PE=1 SV=1	0.883	1.017	0.768	0.18126	0.785015	0.148734
Ctsa	P16675	Lysosomal protective protein OS=Mus musculus OX=10090 GN=Ctsa PE=1 SV=1	0.929	0.932	0.881	0.378582	0.467486	0.347839
Ctsb	P10605	Cathepsin B OS=Mus musculus OX=10090 GN=Ctsb PE=1 SV=2	1.007	0.558	0.5	0.949479	0.000219792	0.000307499
Ctsc	P97821	Dipeptidyl peptidase 1 OS=Mus musculus OX=10090 GN=Ctsc PE=1 SV=1	1.145	1.424	1.671	0.188587	0.127518	0.0656555
Ctsd	P18242	Cathepsin D OS=Mus musculus OX=10090 GN=Ctsd PE=1 SV=1	0.961	0.879	0.81	0.589979	0.286256	0.180823
Ctsg	P28293	Cathepsin G OS=Mus musculus OX=10090 GN=Ctsg PE=1 SV=2	0.831	0.552	0.459	0.313314	0.0678859	0.0268962
Ctsh	P49935	Pro-cathepsin H OS=Mus musculus OX=10090 GN=Ctsh PE=1 SV=2	0.882	1.136	0.969	0.189243	0.793729	0.590322
Ctsl	P06797	Procathepsin L OS=Mus musculus OX=10090 GN=Ctsl PE=1 SV=2	1.182	0.811	0.9	0.237489	0.314014	0.512163
Ctss	O70370	Cathepsin S OS=Mus musculus OX=10090 GN=Ctss PE=1 SV=2	0.798	0.939	0.728	0.0149071	0.493555	0.0655879
Ctsz	Q9WUU7	Cathepsin Z OS=Mus musculus OX=10090 GN=Ctsz PE=1 SV=1	1.124	1.027	1.038	0.290087	0.866549	0.866596
Cttnbp2nl	Q99LJ0	CTTNBP2 N-terminal-like protein OS=Mus musculus OX=10090 GN=Cttnbp2nl PE=1 SV=1	1.287	0.914	1.177	0.250967	0.683549	0.922235
Ctu1	Q99J10	Cytoplasmic tRNA 2-thiolation protein 1 OS=Mus musculus OX=10090 GN=Ctu1 PE=2 SV=1	0.708	4.749	3.361	0.0249959	0.00022087	0.022186
Ctu2	Q3U308	Cytoplasmic tRNA 2-thiolation protein 2 OS=Mus musculus OX=10090 GN=Ctu2 PE=1 SV=1	1.158	1.503	1.651	0.460264	0.456436	0.411423
Cul1	Q9WTX6	Cullin-1 OS=Mus musculus OX=10090 GN=Cul1 PE=1 SV=1	1.122	1.16	1.153	0.405584	0.767744	0.850244
Cul2	Q9D4H8	Cullin-2 OS=Mus musculus OX=10090 GN=Cul2 PE=1 SV=2	0.844	0.853	0.795	0.210741	0.48222	0.381917
Cul3	Q9JLV5	Cullin-3 OS=Mus musculus OX=10090 GN=Cul3 PE=1 SV=1	0.916	0.897	0.792	0.471652	0.568904	0.321895
Cul4b	A2A432	Cullin-4B OS=Mus musculus OX=10090 GN=Cul4b PE=1 SV=1	0.903	1.164	0.993	0.436253	0.819522	0.747119
Cul5	Q9D5V5	Cullin-5 OS=Mus musculus OX=10090 GN=Cul5 PE=1 SV=3	0.859	0.892	0.793	0.264048	0.557973	0.362076
Cux1	P70403	Protein CASP OS=Mus musculus OX=10090 GN=Cux1 PE=1 SV=2	1.607	0.731	1.173	0.00539876	0.333697	0.863753
Cwc15	Q9JHS9	Spliceosome-associated protein CWC15 homolog OS=Mus musculus OX=10090 GN=Cwc15 PE=1 SV=1	1.705	11.028	16.128	0.0155347	7.39107e-07	3.3927e-08
Cwc22	Q8C5N3	Pre-mRNA-splicing factor CWC22 homolog OS=Mus musculus OX=10090 GN=Cwc22 PE=1 SV=1	1.011	1.483	1.499	0.999708	0.475364	0.506338
Cwc27	Q3TKY6	Spliceosome-associated protein CWC27 homolog OS=Mus musculus OX=10090 GN=Cwc27 PE=1 SV=1	0.01	1.761	0.01	1e-17	0.223798	1e-17
Cwf19l1	Q8CI33	CWF19-like protein 1 OS=Mus musculus OX=10090 GN=Cwf19l1 PE=1 SV=2	0.86	0.715	0.615	0.45324	0.474617	0.365297
Cyb5a	P56395	Cytochrome b5 OS=Mus musculus OX=10090 GN=Cyb5a PE=1 SV=2	1.116	1.103	1.274	0.323054	0.803946	0.423048
Cyb5b	Q9CQX2	Cytochrome b5 type B OS=Mus musculus OX=10090 GN=Cyb5b PE=1 SV=1	1.045	1.225	1.295	0.735083	0.505985	0.472941
Cyb5d2	Q5SSH8	Neuferricin OS=Mus musculus OX=10090 GN=Cyb5d2 PE=1 SV=1	0.01	0.734	0.01	1e-17	0.499304	1e-17
Cyb5r1	Q9DB73	NADH-cytochrome b5 reductase 1 OS=Mus musculus OX=10090 GN=Cyb5r1 PE=1 SV=1	0.985	0.785	0.761	0.70112	0.160856	0.132655
Cyb5r3	Q9DCN2	NADH-cytochrome b5 reductase 3 OS=Mus musculus OX=10090 GN=Cyb5r3 PE=1 SV=3	1.084	1.244	1.476	0.490744	0.345659	0.134798
Cyba	Q61462	Cytochrome b-245 light chain OS=Mus musculus OX=10090 GN=Cyba PE=1 SV=3	1.16	2.179	2.067	0.136745	0.000322609	0.00640601
Cybb	Q61093	Cytochrome b-245 heavy chain OS=Mus musculus OX=10090 GN=Cybb PE=1 SV=1	1.142	2.085	2.098	0.219765	8.63676e-05	0.0016169
Cybc1	Q3TYS2	Cytochrome b-245 chaperone 1 OS=Mus musculus OX=10090 GN=Cybc1 PE=1 SV=2	1.119	1.383	1.535	0.421437	0.283611	0.224889
Cyc1	Q9D0M3	Cytochrome c1, heme protein, mitochondrial OS=Mus musculus OX=10090 GN=Cyc1 PE=1 SV=1	1.05	1.067	1.069	0.821083	0.995659	0.917568
Cycs	P62897	Cytochrome c, somatic OS=Mus musculus OX=10090 GN=Cycs PE=1 SV=2	0.92	1.039	0.915	0.414076	0.923617	0.532615
Cyfip1	Q7TMB8	Cytoplasmic FMR1-interacting protein 1 OS=Mus musculus OX=10090 GN=Cyfip1 PE=1 SV=1	0.986	1.22	1.21	0.785871	0.406313	0.577391
Cyfip2	Q5SQX6	Cytoplasmic FMR1-interacting protein 2 OS=Mus musculus OX=10090 GN=Cyfip2 PE=1 SV=2	0.775	1.085	0.748	0.141539	0.976796	0.369766
Cyp20a1	Q8BKE6	Cytochrome P450 20A1 OS=Mus musculus OX=10090 GN=Cyp20a1 PE=1 SV=1	0.928	1.29	1.041	0.354186	0.389308	0.813808
Cyp4v2	Q9DBW0	Cytochrome P450 4V2 OS=Mus musculus OX=10090 GN=Cyp4v2 PE=1 SV=1	0.952	1.613	1.726	0.533348	0.0927654	0.0925636
Cyp51a1	Q8K0C4	Lanosterol 14-alpha demethylase OS=Mus musculus OX=10090 GN=Cyp51a1 PE=1 SV=1	0.763	1.96	1.207	0.0641412	0.0857042	0.806849
Cyria	Q8BHZ0	CYFIP-related Rac1 interactor A OS=Mus musculus OX=10090 GN=Cyria PE=1 SV=1	0.946	2.648	2.146	0.499097	2.43297e-05	0.00614534
Cyrib	Q921M7	CYFIP-related Rac1 interactor B OS=Mus musculus OX=10090 GN=Cyrib PE=1 SV=1	0.927	1.055	1.046	0.365487	0.993908	0.895161
Cyth1	Q9QX11	Cytohesin-1 OS=Mus musculus OX=10090 GN=Cyth1 PE=1 SV=2	1.097	1.132	1.241	0.686543	0.945804	0.840433
Cyth4	Q80YW0	Cytohesin-4 OS=Mus musculus OX=10090 GN=Cyth4 PE=1 SV=1	0.856	1.144	0.868	0.183203	0.76456	0.422159
D17h6s53e	Q9Z1R4	Uncharacterized protein C6orf47 homolog OS=Mus musculus OX=10090 GN=D17h6s53e PE=1 SV=1	1.572	1.283	2.017	0.0439245	0.726112	0.236973
Dab2	P98078	Disabled homolog 2 OS=Mus musculus OX=10090 GN=Dab2 PE=1 SV=2	1.27	0.705	0.828	0.042821	0.0875141	0.262123
Dad1	P61804	Dolichyl-diphosphooligosaccharide--protein glycosyltransferase subunit DAD1 OS=Mus musculus OX=10090 GN=Dad1 PE=1 SV=3	1.009	1.217	1.096	0.993551	0.500479	0.997798
Daglb	Q91WC9	Diacylglycerol lipase-beta OS=Mus musculus OX=10090 GN=Daglb PE=1 SV=2	0.775	0.781	0.629	0.0293179	0.22328	0.0495199
Dap3	Q9ER88	28S ribosomal protein S29, mitochondrial OS=Mus musculus OX=10090 GN=Dap3 PE=1 SV=1	1.033	0.764	0.807	0.916466	0.336228	0.423889
Dars1	Q922B2	Aspartate--tRNA ligase, cytoplasmic OS=Mus musculus OX=10090 GN=Dars1 PE=1 SV=2	0.933	1.028	0.981	0.408017	0.872723	0.666033
Daxx	O35613	Death domain-associated protein 6 OS=Mus musculus OX=10090 GN=Daxx PE=1 SV=1	1.094	5.386	5.894	0.641346	3.5513e-05	6.30383e-05
Dazap1	Q9JII5	DAZ-associated protein 1 OS=Mus musculus OX=10090 GN=Dazap1 PE=1 SV=2	1.088	1.012	1.193	0.59922	0.898491	0.768826
Dbi	P31786	Acyl-CoA-binding protein OS=Mus musculus OX=10090 GN=Dbi PE=1 SV=2	1.205	1.033	1.289	0.152825	0.917583	0.537911
Dbnl	Q62418	Drebrin-like protein OS=Mus musculus OX=10090 GN=Dbnl PE=1 SV=2	1.373	1.782	2.304	0.00271961	0.0219841	0.00274545
Dbt	P53395	Lipoamide acyltransferase component of branched-chain alpha-keto acid dehydrogenase complex, mitochondrial OS=Mus musculus OX=10090 GN=Dbt PE=1 SV=2	0.989	1.245	1.313	0.807174	0.64376	0.657286
Dck	P43346	Deoxycytidine kinase OS=Mus musculus OX=10090 GN=Dck PE=1 SV=1	1.397	0.749	1.046	0.147667	0.408731	0.873547
Dclre1b	Q8C7W7	5' exonuclease Apollo OS=Mus musculus OX=10090 GN=Dclre1b PE=1 SV=2	1.318	100	100	0.0224403	1e-17	1e-17
Dcps	Q9DAR7	m7GpppX diphosphatase OS=Mus musculus OX=10090 GN=Dcps PE=1 SV=1	1.068	1.331	1.136	0.65124	0.380439	0.87255
Dctn1	O08788	Dynactin subunit 1 OS=Mus musculus OX=10090 GN=Dctn1 PE=1 SV=3	1.184	0.8	1.002	0.147399	0.146417	0.682564
Dctn2	Q99KJ8	Dynactin subunit 2 OS=Mus musculus OX=10090 GN=Dctn2 PE=1 SV=3	1.268	1.087	1.43	0.0502263	0.935252	0.302028
Dctn3	Q9Z0Y1	Dynactin subunit 3 OS=Mus musculus OX=10090 GN=Dctn3 PE=1 SV=2	0.928	0.902	0.837	0.60481	0.639906	0.527795
Dctn4	Q8CBY8	Dynactin subunit 4 OS=Mus musculus OX=10090 GN=Dctn4 PE=1 SV=1	1.035	1.592	1.913	0.863803	0.136777	0.0536449
Dctn5	Q9QZB9	Dynactin subunit 5 OS=Mus musculus OX=10090 GN=Dctn5 PE=1 SV=1	1.28	2.502	3.202	0.27649	0.0767793	0.033156
Dcun1d1	Q9QZ73	DCN1-like protein 1 OS=Mus musculus OX=10090 GN=Dcun1d1 PE=2 SV=1	1.14	1.34	1.528	0.496581	0.567264	0.402912
Dcun1d3	Q8K0V2	DCN1-like protein 3 OS=Mus musculus OX=10090 GN=Dcun1d3 PE=2 SV=1	1.544	0.927	1.43	0.0797158	0.804605	0.667384
Dcxr	Q91X52	L-xylulose reductase OS=Mus musculus OX=10090 GN=Dcxr PE=1 SV=2	0.92	1.219	1.097	0.416958	0.639188	0.99005
Ddb1	Q3U1J4	DNA damage-binding protein 1 OS=Mus musculus OX=10090 GN=Ddb1 PE=1 SV=2	1.026	0.745	0.752	0.965733	0.0702193	0.115133
Ddi2	A2ADY9	Protein DDI1 homolog 2 OS=Mus musculus OX=10090 GN=Ddi2 PE=1 SV=1	1.419	1.717	2.942	0.0280189	0.159509	0.00735632
Ddost	O54734	Dolichyl-diphosphooligosaccharide--protein glycosyltransferase 48 kDa subunit OS=Mus musculus OX=10090 GN=Ddost PE=1 SV=2	1.047	1.029	1.011	0.736752	0.878943	0.769836
Ddrgk1	Q80WW9	DDRGK domain-containing protein 1 OS=Mus musculus OX=10090 GN=Ddrgk1 PE=1 SV=2	1.038	0.97	1.043	0.905326	0.746056	0.893819
Ddt	O35215	D-dopachrome decarboxylase OS=Mus musculus OX=10090 GN=Ddt PE=1 SV=3	1.071	0.677	0.837	0.710649	0.0793769	0.350246
Ddx1	Q91VR5	ATP-dependent RNA helicase DDX1 OS=Mus musculus OX=10090 GN=Ddx1 PE=1 SV=1	1.053	1.013	1.086	0.737787	0.784035	0.965966
Ddx17	Q501J6	Probable ATP-dependent RNA helicase DDX17 OS=Mus musculus OX=10090 GN=Ddx17 PE=1 SV=1	1.183	1.06	1.213	0.186667	0.978884	0.705881
Ddx18	Q8K363	ATP-dependent RNA helicase DDX18 OS=Mus musculus OX=10090 GN=Ddx18 PE=1 SV=1	1.556	0.933	1.359	0.0277262	0.714097	0.669209
Ddx19a	Q61655	ATP-dependent RNA helicase DDX19A OS=Mus musculus OX=10090 GN=Ddx19a PE=1 SV=2	0.92	1.218	1.059	0.419899	0.580594	0.910071
Ddx21	Q9JIK5	Nucleolar RNA helicase 2 OS=Mus musculus OX=10090 GN=Ddx21 PE=1 SV=3	1.047	1.604	1.63	0.863397	0.074722	0.148535
Ddx24	Q9ESV0	ATP-dependent RNA helicase DDX24 OS=Mus musculus OX=10090 GN=Ddx24 PE=1 SV=2	0.998	3.741	3.733	0.952333	0.00825641	0.0137567
Ddx39a	Q8VDW0	ATP-dependent RNA helicase DDX39A OS=Mus musculus OX=10090 GN=Ddx39a PE=1 SV=1	0.993	0.953	0.99	0.837889	0.595382	0.665855
Ddx39b	Q9Z1N5	Spliceosome RNA helicase Ddx39b OS=Mus musculus OX=10090 GN=Ddx39b PE=1 SV=1	0.946	1.168	1.102	0.485814	0.561972	0.907039
Ddx3x	Q62167	ATP-dependent RNA helicase DDX3X OS=Mus musculus OX=10090 GN=Ddx3x PE=1 SV=3	0.935	0.953	0.958	0.415557	0.551812	0.586058
Ddx41	Q91VN6	Probable ATP-dependent RNA helicase DDX41 OS=Mus musculus OX=10090 GN=Ddx41 PE=1 SV=2	1.401	0.667	0.934	0.118085	0.2472	0.706532
Ddx42	Q810A7	ATP-dependent RNA helicase DDX42 OS=Mus musculus OX=10090 GN=Ddx42 PE=1 SV=3	1.086	1.487	1.718	0.670321	0.338059	0.222252
Ddx46	Q569Z5	Probable ATP-dependent RNA helicase DDX46 OS=Mus musculus OX=10090 GN=Ddx46 PE=1 SV=2	0.937	0.91	1.077	0.478449	0.546352	0.994287
Ddx47	Q9CWX9	Probable ATP-dependent RNA helicase DDX47 OS=Mus musculus OX=10090 GN=Ddx47 PE=2 SV=2	1.201	1.261	1.514	0.4779	0.754974	0.559386
Ddx49	Q4FZF3	Probable ATP-dependent RNA helicase DDX49 OS=Mus musculus OX=10090 GN=Ddx49 PE=2 SV=1	0.914	1.475	1.349	0.348639	0.193827	0.443121
Ddx5	Q61656	Probable ATP-dependent RNA helicase DDX5 OS=Mus musculus OX=10090 GN=Ddx5 PE=1 SV=2	0.985	1.054	1.108	0.77076	0.987407	0.885799
Ddx55	Q6ZPL9	ATP-dependent RNA helicase DDX55 OS=Mus musculus OX=10090 GN=Ddx55 PE=1 SV=2	1.079	100	100	0.838025	1e-17	1e-17
Ddx58	Q6Q899	Antiviral innate immune response receptor RIG-I OS=Mus musculus OX=10090 GN=Ddx58 PE=1 SV=2	1.329	2.875	3.721	0.00379475	2.1018e-07	1.66474e-08
Ddx6	P54823	Probable ATP-dependent RNA helicase DDX6 OS=Mus musculus OX=10090 GN=Ddx6 PE=1 SV=1	1.178	0.922	0.858	0.205999	0.520116	0.320885
Decr1	Q9CQ62	2,4-dienoyl-CoA reductase [(3E)-enoyl-CoA-producing], mitochondrial OS=Mus musculus OX=10090 GN=Decr1 PE=1 SV=1	0.914	1.435	1.465	0.298473	0.1948	0.295851
Decr2	Q9WV68	Peroxisomal 2,4-dienoyl-CoA reductase [(3E)-enoyl-CoA-producing] OS=Mus musculus OX=10090 GN=Decr2 PE=1 SV=1	0.955	0.871	0.831	0.786699	0.576833	0.529979
Degs1	O09005	Sphingolipid delta(4)-desaturase DES1 OS=Mus musculus OX=10090 GN=Degs1 PE=1 SV=1	0.928	1.085	0.957	0.42601	0.921183	0.652131
Dek	Q7TNV0	Protein DEK OS=Mus musculus OX=10090 GN=Dek PE=1 SV=1	1.058	0.894	0.944	0.754158	0.459186	0.544437
Dennd10	Q9D8N2	DENN domain-containing protein 10 OS=Mus musculus OX=10090 GN=Dennd10 PE=1 SV=2	0.956	0.889	0.901	0.673006	0.558766	0.581396
Dennd1a	Q8K382	DENN domain-containing protein 1A OS=Mus musculus OX=10090 GN=Dennd1a PE=1 SV=2	1.16	1.374	1.595	0.552137	0.625823	0.474312
Dennd4b	Q3U1Y4	DENN domain-containing protein 4B OS=Mus musculus OX=10090 GN=Dennd4b PE=1 SV=2	0.875	1.382	1.209	0.432304	0.590269	0.901319
Dennd4c	A6H8H2	DENN domain-containing protein 4C OS=Mus musculus OX=10090 GN=Dennd4c PE=1 SV=1	0.815	1.067	0.868	0.0374284	0.9986	0.387865
Dennd6a	Q8BH65	Protein DENND6A OS=Mus musculus OX=10090 GN=Dennd6a PE=1 SV=1	8.66	1	3.856	1e-17	0.852232	0.0150918
Denr	Q9CQJ6	Density-regulated protein OS=Mus musculus OX=10090 GN=Denr PE=1 SV=1	0.93	0.997	1.134	0.532441	0.78965	0.965825
Dera	Q91YP3	Deoxyribose-phosphate aldolase OS=Mus musculus OX=10090 GN=Dera PE=1 SV=1	1.022	0.651	1.043	0.991838	0.0654874	0.889149
Derl1	Q99J56	Derlin-1 OS=Mus musculus OX=10090 GN=Derl1 PE=1 SV=1	1.192	1.634	1.948	0.232853	0.177111	0.0900931
Derl2	Q8BNI4	Derlin-2 OS=Mus musculus OX=10090 GN=Derl2 PE=1 SV=2	0.917	1.15	1.061	0.417485	0.768434	0.976229
Des	P31001	Desmin OS=Mus musculus OX=10090 GN=Des PE=1 SV=3	1.21	2.821	3.415	0.242794	0.0158459	0.00650609
Dgke	Q9R1C6	Diacylglycerol kinase epsilon OS=Mus musculus OX=10090 GN=Dgke PE=1 SV=1	0.933	2.58	2.406	0.633875	0.0458877	0.116672
Dglucy	Q8BH86	D-glutamate cyclase, mitochondrial OS=Mus musculus OX=10090 GN=Dglucy PE=1 SV=1	0.964	0.936	1.196	0.714208	0.667053	0.823788
Dhcr24	Q8VCH6	Delta(24)-sterol reductase OS=Mus musculus OX=10090 GN=Dhcr24 PE=1 SV=1	0.988	0.719	0.711	0.845403	0.34862	0.319378
Dhcr7	O88455	7-dehydrocholesterol reductase OS=Mus musculus OX=10090 GN=Dhcr7 PE=1 SV=1	0.936	1.255	1.167	0.503474	0.543822	0.810552
Dhdh	Q9DBB8	Trans-1,2-dihydrobenzene-1,2-diol dehydrogenase OS=Mus musculus OX=10090 GN=Dhdh PE=1 SV=1	1.127	0.884	0.995	0.55568	0.602881	0.819672
Dhfr	P00375	Dihydrofolate reductase OS=Mus musculus OX=10090 GN=Dhfr PE=1 SV=3	0.857	0.475	0.407	0.409208	0.0599841	0.0282661
Dhodh	O35435	Dihydroorotate dehydrogenase (quinone), mitochondrial OS=Mus musculus OX=10090 GN=Dhodh PE=1 SV=2	1.323	1.882	1.504	0.145661	0.164857	0.532945
Dhrs1	Q99L04	Dehydrogenase/reductase SDR family member 1 OS=Mus musculus OX=10090 GN=Dhrs1 PE=1 SV=1	0.991	1.053	1.018	0.822692	0.984161	0.797289
Dhrs4	Q99LB2	Dehydrogenase/reductase SDR family member 4 OS=Mus musculus OX=10090 GN=Dhrs4 PE=1 SV=3	1.009	1.043	1.143	0.937503	0.919269	0.87683
Dhrs7	Q9CXR1	Dehydrogenase/reductase SDR family member 7 OS=Mus musculus OX=10090 GN=Dhrs7 PE=1 SV=2	1.049	1.664	1.358	0.768508	0.0780348	0.39329
Dhrs7b	Q99J47	Dehydrogenase/reductase SDR family member 7B OS=Mus musculus OX=10090 GN=Dhrs7b PE=1 SV=1	0.924	1.063	0.924	0.422393	0.982049	0.569494
Dhx15	O35286	Pre-mRNA-splicing factor ATP-dependent RNA helicase DHX15 OS=Mus musculus OX=10090 GN=Dhx15 PE=1 SV=2	0.955	1.017	1.058	0.566132	0.794428	0.9027
Dhx29	Q6PGC1	ATP-dependent RNA helicase DHX29 OS=Mus musculus OX=10090 GN=Dhx29 PE=1 SV=1	0.095	1.542	0.092	1e-17	0.458887	2.99342e-07
Dhx30	Q99PU8	ATP-dependent RNA helicase DHX30 OS=Mus musculus OX=10090 GN=Dhx30 PE=1 SV=1	1.033	1.738	1.796	0.998241	0.388747	0.432614
Dhx58	Q99J87	Probable ATP-dependent RNA helicase DHX58 OS=Mus musculus OX=10090 GN=Dhx58 PE=1 SV=2	1.178	3.758	4.693	0.203943	9.54785e-06	2.50657e-07
Dhx9	O70133	ATP-dependent RNA helicase A OS=Mus musculus OX=10090 GN=Dhx9 PE=1 SV=2	0.98	0.901	0.904	0.734832	0.356762	0.41466
Diablo	Q9JIQ3	Diablo homolog, mitochondrial OS=Mus musculus OX=10090 GN=Diablo PE=1 SV=2	1.024	1.679	1.719	0.996004	0.263939	0.314891
Diaph1	O08808	Protein diaphanous homolog 1 OS=Mus musculus OX=10090 GN=Diaph1 PE=1 SV=1	0.982	1.009	0.976	0.723193	0.778562	0.634114
Diaph2	O70566	Protein diaphanous homolog 2 OS=Mus musculus OX=10090 GN=Diaph2 PE=1 SV=2	1.02	0.783	1.093	0.970823	0.414669	0.998521
Dido1	Q8C9B9	Death-inducer obliterator 1 OS=Mus musculus OX=10090 GN=Dido1 PE=1 SV=4	1.606	1.235	1.959	0.0212992	0.794465	0.275267
Dip2b	Q3UH60	Disco-interacting protein 2 homolog B OS=Mus musculus OX=10090 GN=Dip2b PE=1 SV=1	1.034	1.051	1.169	0.934875	0.929401	0.903347
Dkc1	Q9ESX5	H/ACA ribonucleoprotein complex subunit DKC1 OS=Mus musculus OX=10090 GN=Dkc1 PE=1 SV=4	0.88	1.028	0.913	0.183251	0.896589	0.526959
Dlat	Q8BMF4	Dihydrolipoyllysine-residue acetyltransferase component of pyruvate dehydrogenase complex, mitochondrial OS=Mus musculus OX=10090 GN=Dlat PE=1 SV=2	1.029	1.055	1.154	0.873186	0.989742	0.739774
Dld	O08749	Dihydrolipoyl dehydrogenase, mitochondrial OS=Mus musculus OX=10090 GN=Dld PE=1 SV=2	1.053	0.921	0.953	0.689547	0.426769	0.56991
Dlg5	E9Q9R9	Disks large homolog 5 OS=Mus musculus OX=10090 GN=Dlg5 PE=1 SV=1	1.039	0.774	0.804	0.956314	0.450921	0.462129
Dlst	Q9D2G2	Dihydrolipoyllysine-residue succinyltransferase component of 2-oxoglutarate dehydrogenase complex, mitochondrial OS=Mus musculus OX=10090 GN=Dlst PE=1 SV=1	1.064	1.044	1.193	0.603962	0.847591	0.688374
Dmtf1	Q8CE22-4	Isoform 4 of Cyclin-D-binding Myb-like transcription factor 1 OS=Mus musculus OX=10090 GN=Dmtf1	0.811	100	100	0.126456	1e-17	1e-17
Dmxl1	Q6PNC0	DmX-like protein 1 OS=Mus musculus OX=10090 GN=Dmxl1 PE=1 SV=1	10.732	0.144	2.36	1e-17	1.0196e-06	0.0910499
Dnah1	E9Q8T7	Dynein heavy chain 1, axonemal OS=Mus musculus OX=10090 GN=Dnah1 PE=1 SV=1	100	0.01	2.078	1e-17	1e-17	0.305121
Dnah17	Q69Z23	Dynein heavy chain 17, axonemal OS=Mus musculus OX=10090 GN=Dnah17 PE=1 SV=2	0.881	3.966	2.288	0.204431	5.7241e-06	0.0413504
Dnaja1	P63037	DnaJ homolog subfamily A member 1 OS=Mus musculus OX=10090 GN=Dnaja1 PE=1 SV=1	1.246	1.655	2.181	0.0488903	0.0457451	0.00573155
Dnaja2	Q9QYJ0	DnaJ homolog subfamily A member 2 OS=Mus musculus OX=10090 GN=Dnaja2 PE=1 SV=1	1.148	1.441	1.676	0.248837	0.183298	0.0936402
Dnaja3	Q99M87	DnaJ homolog subfamily A member 3, mitochondrial OS=Mus musculus OX=10090 GN=Dnaja3 PE=1 SV=1	1.059	1.012	1.546	0.711416	0.837172	0.20413
Dnajb1	Q9QYJ3	DnaJ homolog subfamily B member 1 OS=Mus musculus OX=10090 GN=Dnajb1 PE=1 SV=3	1.064	1.493	1.589	0.783045	0.46954	0.433287
Dnajb11	Q99KV1	DnaJ homolog subfamily B member 11 OS=Mus musculus OX=10090 GN=Dnajb11 PE=1 SV=1	1.095	1.166	1.272	0.385328	0.666618	0.430995
Dnajb4	Q9D832	DnaJ homolog subfamily B member 4 OS=Mus musculus OX=10090 GN=Dnajb4 PE=1 SV=1	1.119	0.704	0.788	0.570376	0.182568	0.354319
Dnajb6	O54946	DnaJ homolog subfamily B member 6 OS=Mus musculus OX=10090 GN=Dnajb6 PE=1 SV=4	0.856	1.458	1.249	0.334338	0.485921	0.797861
Dnajc1	Q61712	DnaJ homolog subfamily C member 1 OS=Mus musculus OX=10090 GN=Dnajc1 PE=1 SV=1	1.483	1.675	2.482	0.0138953	0.253447	0.0370877
Dnajc10	Q9DC23	DnaJ homolog subfamily C member 10 OS=Mus musculus OX=10090 GN=Dnajc10 PE=1 SV=2	1.035	0.785	0.814	0.929271	0.320874	0.379491
Dnajc11	Q5U458	DnaJ homolog subfamily C member 11 OS=Mus musculus OX=10090 GN=Dnajc11 PE=1 SV=2	1.033	1.294	1.415	0.918766	0.512252	0.420547
Dnajc16	Q80TN4	DnaJ homolog subfamily C member 16 OS=Mus musculus OX=10090 GN=Dnajc16 PE=1 SV=2	0.916	0.961	0.88	0.609516	0.788081	0.714916
Dnajc19	Q9CQV7	Mitochondrial import inner membrane translocase subunit TIM14 OS=Mus musculus OX=10090 GN=Dnajc19 PE=1 SV=3	0.686	1.252	0.859	0.0798316	0.8098	0.677279
Dnajc2	P54103	DnaJ homolog subfamily C member 2 OS=Mus musculus OX=10090 GN=Dnajc2 PE=1 SV=2	0.861	1.921	1.654	0.284569	0.135691	0.350297
Dnajc25	A2ALW5	DnaJ homolog subfamily C member 25 OS=Mus musculus OX=10090 GN=Dnajc25 PE=1 SV=1	1.034	1.266	1.309	0.988931	0.772911	0.764739
Dnajc3	Q91YW3	DnaJ homolog subfamily C member 3 OS=Mus musculus OX=10090 GN=Dnajc3 PE=1 SV=1	1.079	1.058	1.185	0.635514	0.973543	0.772336
Dnajc5	P60904	DnaJ homolog subfamily C member 5 OS=Mus musculus OX=10090 GN=Dnajc5 PE=1 SV=1	1.132	0.591	0.667	0.425761	0.0210782	0.0823046
Dnajc7	Q9QYI3	DnaJ homolog subfamily C member 7 OS=Mus musculus OX=10090 GN=Dnajc7 PE=1 SV=2	1.039	1.201	1.179	0.945204	0.806401	0.887366
Dnajc8	Q6NZB0	DnaJ homolog subfamily C member 8 OS=Mus musculus OX=10090 GN=Dnajc8 PE=1 SV=2	1.072	0.692	0.741	0.794879	0.178842	0.288394
Dnase1l1	Q9D7J6	Deoxyribonuclease-1-like 1 OS=Mus musculus OX=10090 GN=Dnase1l1 PE=2 SV=3	0.672	1.289	0.866	0.0075245	0.647744	0.557253
Dnase2	P56542	Deoxyribonuclease-2-alpha OS=Mus musculus OX=10090 GN=Dnase2 PE=1 SV=1	0.737	0.386	0.32	0.0280214	4.3149e-05	1.01827e-05
Dnm1l	Q8K1M6	Dynamin-1-like protein OS=Mus musculus OX=10090 GN=Dnm1l PE=1 SV=2	0.891	1.232	1.028	0.207692	0.545109	0.792099
Dnm2	P39054	Dynamin-2 OS=Mus musculus OX=10090 GN=Dnm2 PE=1 SV=2	1.057	1.207	1.262	0.664542	0.443908	0.449878
Dnmbp	Q6TXD4	Dynamin-binding protein OS=Mus musculus OX=10090 GN=Dnmbp PE=1 SV=2	0.665	0.896	0.595	0.0358441	0.61933	0.177584
Dnmt1	P13864	DNA (cytosine-5)-methyltransferase 1 OS=Mus musculus OX=10090 GN=Dnmt1 PE=1 SV=5	1	0.827	0.827	0.870431	0.507654	0.515103
Dnmt3a	O88508	DNA (cytosine-5)-methyltransferase 3A OS=Mus musculus OX=10090 GN=Dnmt3a PE=1 SV=2	0.814	1.015	0.771	0.14377	0.84956	0.342367
Dnpep	Q9Z2W0	Aspartyl aminopeptidase OS=Mus musculus OX=10090 GN=Dnpep PE=1 SV=2	0.969	0.988	1.01	0.614637	0.718928	0.742301
Dock1	Q8BUR4	Dedicator of cytokinesis protein 1 OS=Mus musculus OX=10090 GN=Dock1 PE=1 SV=3	0.931	0.818	0.762	0.60102	0.491183	0.40876
Dock10	Q8BZN6	Dedicator of cytokinesis protein 10 OS=Mus musculus OX=10090 GN=Dock10 PE=1 SV=3	1.02	1.192	1.239	0.96507	0.59254	0.616899
Dock11	A2AF47	Dedicator of cytokinesis protein 11 OS=Mus musculus OX=10090 GN=Dock11 PE=1 SV=1	0.879	1.084	0.777	0.338826	0.999875	0.352259
Dock2	Q8C3J5	Dedicator of cytokinesis protein 2 OS=Mus musculus OX=10090 GN=Dock2 PE=1 SV=3	0.927	0.995	1.013	0.362922	0.726634	0.778957
Dock5	B2RY04	Dedicator of cytokinesis protein 5 OS=Mus musculus OX=10090 GN=Dock5 PE=1 SV=2	.	0.01	0.01	.	1e-17	1e-17
Dock7	Q8R1A4	Dedicator of cytokinesis protein 7 OS=Mus musculus OX=10090 GN=Dock7 PE=1 SV=3	0.903	2.794	1.264	0.347805	0.00363982	0.711212
Dock8	Q8C147	Dedicator of cytokinesis protein 8 OS=Mus musculus OX=10090 GN=Dock8 PE=1 SV=4	1.076	0.872	0.879	0.657252	0.347648	0.365967
Dok1	P97465	Docking protein 1 OS=Mus musculus OX=10090 GN=Dok1 PE=1 SV=2	1.439	0.967	1.404	0.0371593	0.757037	0.595092
Dok3	Q9QZK7	Docking protein 3 OS=Mus musculus OX=10090 GN=Dok3 PE=1 SV=1	1.406	9.947	12.268	0.0951501	4.62411e-07	1.06583e-06
Dolk	Q8R2Y3	Dolichol kinase OS=Mus musculus OX=10090 GN=Dolk PE=1 SV=1	1.38	2.32	3.201	0.122067	0.114191	0.031729
Dop1b	Q3UHQ6	Protein dopey-2 OS=Mus musculus OX=10090 GN=Dop1b PE=1 SV=3	0.798	1.83	1.314	0.223016	0.269506	0.758274
Dpagt1	P42867	UDP-N-acetylglucosamine--dolichyl-phosphate N-acetylglucosaminephosphotransferase OS=Mus musculus OX=10090 GN=Dpagt1 PE=1 SV=2	1.548	0.609	0.943	0.048627	0.190033	0.708714
Dpep1	P31428	Dipeptidase 1 OS=Mus musculus OX=10090 GN=Dpep1 PE=1 SV=2	8.304	0.081	0.295	1e-17	2.87998e-08	0.00840316
Dpf2	Q61103	Zinc finger protein ubi-d4 OS=Mus musculus OX=10090 GN=Dpf2 PE=1 SV=1	1.213	2.193	2.478	0.242917	0.0822552	0.0622605
Dph5	Q9CWQ0	Diphthine methyl ester synthase OS=Mus musculus OX=10090 GN=Dph5 PE=1 SV=2	0.417	1.602	0.668	8.28794e-06	0.402474	0.289217
Dpm1	O70152	Dolichol-phosphate mannosyltransferase subunit 1 OS=Mus musculus OX=10090 GN=Dpm1 PE=1 SV=1	0.913	1.21	0.99	0.296011	0.64556	0.685189
Dpm3	Q9D1Q4	Dolichol-phosphate mannosyltransferase subunit 3 OS=Mus musculus OX=10090 GN=Dpm3 PE=1 SV=1	1.027	0.848	0.87	0.968651	0.561308	0.606983
Dpp3	Q99KK7	Dipeptidyl peptidase 3 OS=Mus musculus OX=10090 GN=Dpp3 PE=1 SV=2	0.955	1.054	0.915	0.563557	0.988821	0.445757
Dpp7	Q9ET22	Dipeptidyl peptidase 2 OS=Mus musculus OX=10090 GN=Dpp7 PE=1 SV=2	1.088	0.896	0.936	0.518262	0.38753	0.519608
Dpp9	Q8BVG4	Dipeptidyl peptidase 9 OS=Mus musculus OX=10090 GN=Dpp9 PE=1 SV=2	1.025	0.799	0.819	0.938772	0.447665	0.494132
Dpy30	Q99LT0	Protein dpy-30 homolog OS=Mus musculus OX=10090 GN=Dpy30 PE=1 SV=1	0.448	1.139	0.511	1.32058e-05	0.910549	0.0883827
Dpysl2	O08553	Dihydropyrimidinase-related protein 2 OS=Mus musculus OX=10090 GN=Dpysl2 PE=1 SV=2	1.194	1.04	1.316	0.093767	0.924564	0.341067
Dr1	Q91WV0	Protein Dr1 OS=Mus musculus OX=10090 GN=Dr1 PE=1 SV=1	1.035	1.898	1.964	0.999648	0.257191	0.263874
Dram2	Q9CR48	DNA damage-regulated autophagy modulator protein 2 OS=Mus musculus OX=10090 GN=Dram2 PE=2 SV=1	0.928	1.013	0.939	0.549139	0.81665	0.684571
Drap1	Q9D6N5	Dr1-associated corepressor OS=Mus musculus OX=10090 GN=Drap1 PE=1 SV=3	1.121	1.651	1.741	0.571235	0.287432	0.297404
Drg1	P32233	Developmentally-regulated GTP-binding protein 1 OS=Mus musculus OX=10090 GN=Drg1 PE=1 SV=1	0.883	1.171	1.156	0.249435	0.726956	0.793341
Drg2	Q9QXB9	Developmentally-regulated GTP-binding protein 2 OS=Mus musculus OX=10090 GN=Drg2 PE=1 SV=1	0.919	0.97	0.877	0.430155	0.783049	0.461956
Dstn	Q9R0P5	Destrin OS=Mus musculus OX=10090 GN=Dstn PE=1 SV=3	1.104	1.312	1.39	0.380272	0.288237	0.232475
Dtd2	Q8BHA3	D-aminoacyl-tRNA deacylase 2 OS=Mus musculus OX=10090 GN=Dtd2 PE=1 SV=1	0.971	1.236	1.2	0.725352	0.744219	0.866034
Dtx3l	Q3UIR3	E3 ubiquitin-protein ligase DTX3L OS=Mus musculus OX=10090 GN=Dtx3l PE=1 SV=1	1.155	6.526	6.219	0.275607	6.36632e-08	2.0522e-06
Dusp3	Q9D7X3	Dual specificity protein phosphatase 3 OS=Mus musculus OX=10090 GN=Dusp3 PE=1 SV=1	0.999	0.552	0.588	0.931881	0.000127914	0.00351123
Dync1h1	Q9JHU4	Cytoplasmic dynein 1 heavy chain 1 OS=Mus musculus OX=10090 GN=Dync1h1 PE=1 SV=2	1.004	1.178	1.145	0.925707	0.530088	0.768021
Dync1i2	O88487	Cytoplasmic dynein 1 intermediate chain 2 OS=Mus musculus OX=10090 GN=Dync1i2 PE=1 SV=1	1.052	1.27	1.364	0.819031	0.454885	0.382972
Dync1li1	Q8R1Q8	Cytoplasmic dynein 1 light intermediate chain 1 OS=Mus musculus OX=10090 GN=Dync1li1 PE=1 SV=1	1.17	0.925	1.176	0.182909	0.510924	0.782185
Dync1li2	Q6PDL0	Cytoplasmic dynein 1 light intermediate chain 2 OS=Mus musculus OX=10090 GN=Dync1li2 PE=1 SV=2	1.456	1.795	2.235	0.0234561	0.176022	0.0538332
Dync2i1	Q8C761	Cytoplasmic dynein 2 intermediate chain 1 OS=Mus musculus OX=10090 GN=Dync2i1 PE=1 SV=1	0.998	1.031	1.029	0.891657	0.900693	0.918039
Dynll1	P63168	Dynein light chain 1, cytoplasmic OS=Mus musculus OX=10090 GN=Dynll1 PE=1 SV=1	1.097	0.866	0.851	0.578795	0.498729	0.433561
Dynlrb1	P62627	Dynein light chain roadblock-type 1 OS=Mus musculus OX=10090 GN=Dynlrb1 PE=1 SV=3	1.075	1.182	1.271	0.619668	0.703774	0.58736
Dynlt1	P51807	Dynein light chain Tctex-type 1 OS=Mus musculus OX=10090 GN=Dynlt1 PE=1 SV=1	1.527	1.403	1.738	0.00115787	0.431429	0.18309
Ear1	P97426	Eosinophil cationic protein 1 OS=Mus musculus OX=10090 GN=Ear1 PE=2 SV=1	0.746	0.665	0.525	0.00130704	0.00746406	0.000725989
Ear2	P97425	Eosinophil cationic protein 2 OS=Mus musculus OX=10090 GN=Ear2 PE=2 SV=1	0.698	0.653	0.452	0.000546365	0.0124335	0.00016472
Ebf2	O08792	Transcription factor COE2 OS=Mus musculus OX=10090 GN=Ebf2 PE=1 SV=4	1.131	1.731	1.957	0.648229	0.336171	0.302654
Ebi3	O35228	Interleukin-27 subunit beta OS=Mus musculus OX=10090 GN=Ebi3 PE=1 SV=1	1.23	100	100	0.393302	1e-17	1e-17
Ebp	P70245	3-beta-hydroxysteroid-Delta(8),Delta(7)-isomerase OS=Mus musculus OX=10090 GN=Ebp PE=1 SV=3	0.888	1.03	0.914	0.204371	0.904161	0.520088
Echs1	Q8BH95	Enoyl-CoA hydratase, mitochondrial OS=Mus musculus OX=10090 GN=Echs1 PE=1 SV=1	1.125	0.996	1.136	0.282438	0.658734	0.891204
Eci1	P42125	Enoyl-CoA delta isomerase 1, mitochondrial OS=Mus musculus OX=10090 GN=Eci1 PE=1 SV=2	0.929	1.025	0.982	0.413456	0.827388	0.633092
Eci2	Q9WUR2	Enoyl-CoA delta isomerase 2 OS=Mus musculus OX=10090 GN=Eci2 PE=1 SV=2	0.777	2.181	1.542	0.078315	0.0728235	0.46422
Ecpas	Q6PDI5	Proteasome adapter and scaffold protein ECM29 OS=Mus musculus OX=10090 GN=Ecpas PE=1 SV=3	1.063	0.981	1.132	0.753784	0.703978	0.888327
Edc4	Q3UJB9	Enhancer of mRNA-decapping protein 4 OS=Mus musculus OX=10090 GN=Edc4 PE=1 SV=2	1.079	0.901	0.756	0.618977	0.499654	0.192341
Edem3	Q2HXL6	ER degradation-enhancing alpha-mannosidase-like protein 3 OS=Mus musculus OX=10090 GN=Edem3 PE=1 SV=2	0.832	0.951	0.791	0.307854	0.75515	0.439647
Edf1	Q9JMG1	Endothelial differentiation-related factor 1 OS=Mus musculus OX=10090 GN=Edf1 PE=1 SV=1	1.248	2.306	2.756	0.170056	0.0370516	0.0126038
Eea1	Q8BL66	Early endosome antigen 1 OS=Mus musculus OX=10090 GN=Eea1 PE=1 SV=2	1.264	0.756	0.943	0.0333326	0.0609759	0.490675
Eef1a1	P10126	Elongation factor 1-alpha 1 OS=Mus musculus OX=10090 GN=Eef1a1 PE=1 SV=3	1.039	1.11	1.104	0.798766	0.777426	0.902309
Eef1a2	P62631	Elongation factor 1-alpha 2 OS=Mus musculus OX=10090 GN=Eef1a2 PE=1 SV=1	0.714	0.638	0.456	0.0950477	0.205772	0.0691254
Eef1b	O70251	Elongation factor 1-beta OS=Mus musculus OX=10090 GN=Eef1b PE=1 SV=5	1.437	1.278	1.573	0.000351786	0.329585	0.0725553
Eef1d	P57776-2	Isoform 2 of Elongation factor 1-delta OS=Mus musculus OX=10090 GN=Eef1d	1.366	1.437	1.964	0.0623026	0.444119	0.114429
Eef1d	P57776	Elongation factor 1-delta OS=Mus musculus OX=10090 GN=Eef1d PE=1 SV=3	1.239	1.333	1.823	0.0321811	0.23452	0.0155869
Eef1e1	Q9D1M4	Eukaryotic translation elongation factor 1 epsilon-1 OS=Mus musculus OX=10090 GN=Eef1e1 PE=1 SV=1	1.054	0.959	1.01	0.90131	0.773949	0.793849
Eef1g	Q9D8N0	Elongation factor 1-gamma OS=Mus musculus OX=10090 GN=Eef1g PE=1 SV=3	0.939	1.185	1.108	0.440584	0.507513	0.888874
Eef2	P58252	Elongation factor 2 OS=Mus musculus OX=10090 GN=Eef2 PE=1 SV=2	1.052	1.271	1.226	0.702008	0.28679	0.53605
Eefsec	Q9JHW4	Selenocysteine-specific elongation factor OS=Mus musculus OX=10090 GN=Eefsec PE=1 SV=2	0.88	1.394	1.095	0.397044	0.534653	0.977605
Efhd2	Q9D8Y0	EF-hand domain-containing protein D2 OS=Mus musculus OX=10090 GN=Efhd2 PE=1 SV=1	1.092	1.383	1.545	0.444105	0.119826	0.0872057
Efl1	Q8C0D5	Elongation factor-like GTPase 1 OS=Mus musculus OX=10090 GN=Efl1 PE=1 SV=1	1.038	0.756	0.939	0.90883	0.277583	0.669926
Efr3a	Q8BG67	Protein EFR3 homolog A OS=Mus musculus OX=10090 GN=Efr3a PE=1 SV=1	1.398	2.388	3.34	0.0714213	0.0730672	0.0199163
Eftud2	O08810	116 kDa U5 small nuclear ribonucleoprotein component OS=Mus musculus OX=10090 GN=Eftud2 PE=1 SV=1	1.041	1.123	1.096	0.723504	0.818397	0.963963
Ehbp1	Q69ZW3	EH domain-binding protein 1 OS=Mus musculus OX=10090 GN=Ehbp1 PE=1 SV=3	3.544	0.541	1.919	1.29162e-08	0.18884	0.286646
Ehbp1l1	Q99MS7	EH domain-binding protein 1-like protein 1 OS=Mus musculus OX=10090 GN=Ehbp1l1 PE=1 SV=1	1.25	2.672	3.744	0.192354	0.0249867	0.00751666
Ehd1	Q9WVK4	EH domain-containing protein 1 OS=Mus musculus OX=10090 GN=Ehd1 PE=1 SV=1	1.252	3.894	4.482	0.0305914	4.84057e-14	1.65523e-11
Ehd4	Q9EQP2	EH domain-containing protein 4 OS=Mus musculus OX=10090 GN=Ehd4 PE=1 SV=1	0.936	0.93	0.867	0.417046	0.460732	0.310553
Ei24	Q61070	Etoposide-induced protein 2.4 OS=Mus musculus OX=10090 GN=Ei24 PE=1 SV=3	1.009	0.585	0.59	0.917035	0.173863	0.163404
Eif1	P48024	Eukaryotic translation initiation factor 1 OS=Mus musculus OX=10090 GN=Eif1 PE=1 SV=2	1.064	1.414	1.599	0.762865	0.419753	0.308548
Eif1ax	Q8BMJ3	Eukaryotic translation initiation factor 1A, X-chromosomal OS=Mus musculus OX=10090 GN=Eif1ax PE=2 SV=3	1.177	1.191	1.303	0.198999	0.64949	0.482703
Eif2a	Q8BJW6	Eukaryotic translation initiation factor 2A OS=Mus musculus OX=10090 GN=Eif2a PE=1 SV=2	0.908	1.21	1.292	0.338914	0.615059	0.533922
Eif2ak2	Q03963	Interferon-induced, double-stranded RNA-activated protein kinase OS=Mus musculus OX=10090 GN=Eif2ak2 PE=1 SV=2	1.246	2.747	2.93	0.0700374	0.00233129	0.00119133
Eif2b2	Q99LD9	Translation initiation factor eIF-2B subunit beta OS=Mus musculus OX=10090 GN=Eif2b2 PE=1 SV=1	0.925	1.837	1.882	0.508462	0.10265	0.14228
Eif2b4	Q61749	Translation initiation factor eIF-2B subunit delta OS=Mus musculus OX=10090 GN=Eif2b4 PE=1 SV=2	0.908	1.077	0.894	0.455635	0.952191	0.589467
Eif2b5	Q8CHW4	Translation initiation factor eIF-2B subunit epsilon OS=Mus musculus OX=10090 GN=Eif2b5 PE=1 SV=1	0.796	1.123	0.999	0.0981382	0.916218	0.780996
Eif2s1	Q6ZWX6	Eukaryotic translation initiation factor 2 subunit 1 OS=Mus musculus OX=10090 GN=Eif2s1 PE=1 SV=3	1.087	1.049	1.098	0.424494	0.943621	0.921916
Eif2s2	Q99L45	Eukaryotic translation initiation factor 2 subunit 2 OS=Mus musculus OX=10090 GN=Eif2s2 PE=1 SV=1	1.021	1.088	1.158	0.943593	0.919899	0.794145
Eif2s3x	Q9Z0N1	Eukaryotic translation initiation factor 2 subunit 3, X-linked OS=Mus musculus OX=10090 GN=Eif2s3x PE=1 SV=2	0.99	1.058	1.016	0.816238	0.996286	0.79037
Eif3a	P23116	Eukaryotic translation initiation factor 3 subunit A OS=Mus musculus OX=10090 GN=Eif3a PE=1 SV=5	0.992	1.138	1.086	0.83216	0.67031	0.961409
Eif3b	Q8JZQ9	Eukaryotic translation initiation factor 3 subunit B OS=Mus musculus OX=10090 GN=Eif3b PE=1 SV=1	0.996	1.034	1.013	0.861754	0.897962	0.779559
Eif3c	Q8R1B4	Eukaryotic translation initiation factor 3 subunit C OS=Mus musculus OX=10090 GN=Eif3c PE=1 SV=1	1.028	0.932	0.974	0.880595	0.465758	0.642367
Eif3d	O70194	Eukaryotic translation initiation factor 3 subunit D OS=Mus musculus OX=10090 GN=Eif3d PE=1 SV=2	0.982	1.348	1.277	0.755961	0.272717	0.536687
Eif3e	P60229	Eukaryotic translation initiation factor 3 subunit E OS=Mus musculus OX=10090 GN=Eif3e PE=1 SV=1	0.963	1.152	1.13	0.61237	0.669969	0.845545
Eif3f	Q9DCH4	Eukaryotic translation initiation factor 3 subunit F OS=Mus musculus OX=10090 GN=Eif3f PE=1 SV=2	1.024	0.773	0.763	0.994668	0.138453	0.141305
Eif3g	Q9Z1D1	Eukaryotic translation initiation factor 3 subunit G OS=Mus musculus OX=10090 GN=Eif3g PE=1 SV=2	1.129	1.036	1.189	0.379371	0.892875	0.789246
Eif3h	Q91WK2	Eukaryotic translation initiation factor 3 subunit H OS=Mus musculus OX=10090 GN=Eif3h PE=1 SV=1	1.05	0.944	0.959	0.806926	0.540152	0.567057
Eif3i	Q9QZD9	Eukaryotic translation initiation factor 3 subunit I OS=Mus musculus OX=10090 GN=Eif3i PE=1 SV=1	1.148	0.976	1.129	0.298703	0.712052	0.933662
Eif3j2	Q66JS6	Eukaryotic translation initiation factor 3 subunit J-B OS=Mus musculus OX=10090 GN=Eif3j2 PE=1 SV=1	0.961	1.265	1.186	0.648728	0.491597	0.750841
Eif3k	Q9DBZ5	Eukaryotic translation initiation factor 3 subunit K OS=Mus musculus OX=10090 GN=Eif3k PE=1 SV=1	1.038	1.172	1.209	0.881814	0.690091	0.716836
Eif3l	Q8QZY1	Eukaryotic translation initiation factor 3 subunit L OS=Mus musculus OX=10090 GN=Eif3l PE=1 SV=1	0.968	0.983	1	0.643703	0.655695	0.731522
Eif3m	Q99JX4	Eukaryotic translation initiation factor 3 subunit M OS=Mus musculus OX=10090 GN=Eif3m PE=1 SV=1	1.078	0.827	0.83	0.640469	0.315858	0.282709
Eif4a1	P60843	Eukaryotic initiation factor 4A-I OS=Mus musculus OX=10090 GN=Eif4a1 PE=1 SV=1	0.964	1.31	1.199	0.609275	0.21468	0.607503
Eif4a3	Q91VC3	Eukaryotic initiation factor 4A-III OS=Mus musculus OX=10090 GN=Eif4a3 PE=1 SV=3	0.953	1.099	1.092	0.570971	0.872962	0.983211
Eif4b	Q8BGD9	Eukaryotic translation initiation factor 4B OS=Mus musculus OX=10090 GN=Eif4b PE=1 SV=1	1.308	1.749	2.586	0.0243589	0.0475118	0.00151104
Eif4e	P63073	Eukaryotic translation initiation factor 4E OS=Mus musculus OX=10090 GN=Eif4e PE=1 SV=1	0.858	1.183	1.041	0.188102	0.720545	0.919246
Eif4g1	Q6NZJ6	Eukaryotic translation initiation factor 4 gamma 1 OS=Mus musculus OX=10090 GN=Eif4g1 PE=1 SV=1	1.091	1.349	1.343	0.429435	0.215416	0.326675
Eif4g2	Q62448	Eukaryotic translation initiation factor 4 gamma 2 OS=Mus musculus OX=10090 GN=Eif4g2 PE=1 SV=2	1.02	1.554	1.606	0.923611	0.059165	0.0967582
Eif4g3	Q80XI3	Eukaryotic translation initiation factor 4 gamma 3 OS=Mus musculus OX=10090 GN=Eif4g3 PE=1 SV=2	1.054	0.844	0.788	0.859643	0.482182	0.403706
Eif4h	Q9WUK2	Eukaryotic translation initiation factor 4H OS=Mus musculus OX=10090 GN=Eif4h PE=1 SV=3	1.269	0.945	1.2	0.0955331	0.691943	0.714033
Eif5	P59325	Eukaryotic translation initiation factor 5 OS=Mus musculus OX=10090 GN=Eif5 PE=1 SV=1	1.078	1.011	1.124	0.622225	0.791173	0.948668
Eif5a	P63242	Eukaryotic translation initiation factor 5A-1 OS=Mus musculus OX=10090 GN=Eif5a PE=1 SV=2	1.041	0.999	1.077	0.784571	0.746849	0.994258
Eif5b	Q05D44	Eukaryotic translation initiation factor 5B OS=Mus musculus OX=10090 GN=Eif5b PE=1 SV=2	1.007	1.119	1.128	0.985823	0.786712	0.905436
Eif6	O55135	Eukaryotic translation initiation factor 6 OS=Mus musculus OX=10090 GN=Eif6 PE=1 SV=2	1.26	1.191	1.429	0.0507748	0.643975	0.295962
Eipr1	Q8K0G5	EARP and GARP complex-interacting protein 1 OS=Mus musculus OX=10090 GN=Eipr1 PE=1 SV=2	1.168	1.051	1.228	0.430647	0.914707	0.80341
Elac2	Q80Y81	Zinc phosphodiesterase ELAC protein 2 OS=Mus musculus OX=10090 GN=Elac2 PE=1 SV=1	0.858	2.172	1.863	0.329348	0.10397	0.273222
Elavl1	P70372	ELAV-like protein 1 OS=Mus musculus OX=10090 GN=Elavl1 PE=1 SV=2	1.007	1.251	1.228	0.973888	0.382554	0.550194
Elmo1	Q8BPU7	Engulfment and cell motility protein 1 OS=Mus musculus OX=10090 GN=Elmo1 PE=1 SV=2	1.004	0.9	0.899	0.928049	0.351892	0.398442
Elmo2	Q8BHL5	Engulfment and cell motility protein 2 OS=Mus musculus OX=10090 GN=Elmo2 PE=1 SV=1	1.007	1.168	1.238	0.966556	0.816031	0.779957
Eloa	Q8CB77	Elongin-A OS=Mus musculus OX=10090 GN=Eloa PE=1 SV=3	1.141	1.265	1.36	0.638193	0.753411	0.722598
Elob	P62869	Elongin-B OS=Mus musculus OX=10090 GN=Elob PE=1 SV=1	1.136	1.206	1.282	0.350464	0.63112	0.525254
Eloc	P83940	Elongin-C OS=Mus musculus OX=10090 GN=Eloc PE=1 SV=1	1.12	1.037	1.158	0.396845	0.923499	0.794809
Elovl1	Q9JLJ5	Elongation of very long chain fatty acids protein 1 OS=Mus musculus OX=10090 GN=Elovl1 PE=1 SV=1	1.262	0.863	0.818	0.0591307	0.29392	0.19539
Elp1	Q7TT37	Elongator complex protein 1 OS=Mus musculus OX=10090 GN=Elp1 PE=1 SV=2	0.987	0.975	0.963	0.902225	0.780393	0.756059
Elp2	Q91WG4	Elongator complex protein 2 OS=Mus musculus OX=10090 GN=Elp2 PE=1 SV=1	0.949	0.717	0.681	0.715602	0.403383	0.403461
Emb	P21995	Embigin OS=Mus musculus OX=10090 GN=Emb PE=1 SV=2	1.192	0.817	1.004	0.164215	0.202685	0.722305
Emc1	Q8C7X2-2	Isoform 2 of ER membrane protein complex subunit 1 OS=Mus musculus OX=10090 GN=Emc1	0.982	1.218	1.242	0.789821	0.528525	0.600421
Emc10	Q3TAS6	ER membrane protein complex subunit 10 OS=Mus musculus OX=10090 GN=Emc10 PE=2 SV=2	1	0.1	0.096	0.893184	5.4688e-06	7.14155e-05
Emc2	Q9CRD2	ER membrane protein complex subunit 2 OS=Mus musculus OX=10090 GN=Emc2 PE=1 SV=1	1.025	1.344	1.278	0.988853	0.347749	0.592662
Emc3	Q99KI3	ER membrane protein complex subunit 3 OS=Mus musculus OX=10090 GN=Emc3 PE=1 SV=3	0.902	1.065	0.999	0.341379	0.972393	0.830302
Emc4	Q9CZX9	ER membrane protein complex subunit 4 OS=Mus musculus OX=10090 GN=Emc4 PE=1 SV=1	0.929	0.929	0.881	0.435765	0.59515	0.446768
Emc6	Q9CQW0	ER membrane protein complex subunit 6 OS=Mus musculus OX=10090 GN=Emc6 PE=1 SV=1	0.901	1.262	1.138	0.411339	0.683748	0.93869
Emc7	Q9EP72	ER membrane protein complex subunit 7 OS=Mus musculus OX=10090 GN=Emc7 PE=1 SV=1	1.089	0.948	1.101	0.604772	0.627248	0.976496
Emc8	O70378	ER membrane protein complex subunit 8 OS=Mus musculus OX=10090 GN=Emc8 PE=1 SV=1	1.264	0.67	0.931	0.141638	0.134682	0.62041
Emd	O08579	Emerin OS=Mus musculus OX=10090 GN=Emd PE=1 SV=1	1.833	1.522	2.935	2.79891e-06	0.19766	0.000412839
Emilin2	Q8K482	EMILIN-2 OS=Mus musculus OX=10090 GN=Emilin2 PE=1 SV=1	0.497	0.784	0.389	1.77565e-05	0.359639	0.012098
Eml3	Q8VC03	Echinoderm microtubule-associated protein-like 3 OS=Mus musculus OX=10090 GN=Eml3 PE=1 SV=1	1.204	0.617	0.743	0.410417	0.165718	0.379755
Eml4	Q3UMY5	Echinoderm microtubule-associated protein-like 4 OS=Mus musculus OX=10090 GN=Eml4 PE=1 SV=1	1.222	1.052	1.285	0.31856	0.914293	0.749475
Endod1	Q8C522	Endonuclease domain-containing 1 protein OS=Mus musculus OX=10090 GN=Endod1 PE=1 SV=2	0.808	0.746	0.611	0.115444	0.218014	0.0667594
Endou	Q3V188	Poly(U)-specific endoribonuclease OS=Mus musculus OX=10090 GN=Endou PE=2 SV=1	0.998	1.096	1.094	0.899003	0.990666	0.975266
Engase	Q8BX80	Cytosolic endo-beta-N-acetylglucosaminidase OS=Mus musculus OX=10090 GN=Engase PE=1 SV=1	0.817	0.973	0.781	0.206167	0.767486	0.420735
Eno1	P17182	Alpha-enolase OS=Mus musculus OX=10090 GN=Eno1 PE=1 SV=3	1.176	0.984	1.146	0.126703	0.678864	0.762138
Enoph1	Q8BGB7	Enolase-phosphatase E1 OS=Mus musculus OX=10090 GN=Enoph1 PE=1 SV=1	0.357	8.216	2.93	7.31193e-13	1.10484e-09	0.0324522
Enpp4	Q8BTJ4	Bis(5'-adenosyl)-triphosphatase enpp4 OS=Mus musculus OX=10090 GN=Enpp4 PE=1 SV=1	1.778	2.703	4.807	0.00443728	0.0532535	0.00307204
Entpd1	P55772	Ectonucleoside triphosphate diphosphohydrolase 1 OS=Mus musculus OX=10090 GN=Entpd1 PE=1 SV=1	0.83	1.015	0.773	0.0588051	0.778702	0.1282
Entpd5	Q9WUZ9	Ectonucleoside triphosphate diphosphohydrolase 5 OS=Mus musculus OX=10090 GN=Entpd5 PE=1 SV=1	1.078	4.475	4.587	0.733048	0.000164962	0.000231747
Eogt	Q8BYW9	EGF domain-specific O-linked N-acetylglucosamine transferase OS=Mus musculus OX=10090 GN=Eogt PE=1 SV=1	0.982	0.824	0.809	0.831968	0.579347	0.604705
Epb41	P48193	Protein 4.1 OS=Mus musculus OX=10090 GN=Epb41 PE=1 SV=2	0.916	0.836	0.769	0.500313	0.424418	0.290447
Epb41l1	Q9Z2H5	Band 4.1-like protein 1 OS=Mus musculus OX=10090 GN=Epb41l1 PE=1 SV=2	1.409	0.843	1.188	0.133952	0.568595	0.916071
Epb41l2	O70318	Band 4.1-like protein 2 OS=Mus musculus OX=10090 GN=Epb41l2 PE=1 SV=2	1.043	0.962	0.967	0.752462	0.588731	0.587867
Ephx1	Q9D379	Epoxide hydrolase 1 OS=Mus musculus OX=10090 GN=Ephx1 PE=1 SV=2	1.084	1.052	1.237	0.638508	0.973543	0.68061
Epn1	Q80VP1	Epsin-1 OS=Mus musculus OX=10090 GN=Epn1 PE=1 SV=3	1.056	1.075	1.124	0.883555	0.992196	0.957787
Eprs1	Q8CGC7	Bifunctional glutamate/proline--tRNA ligase OS=Mus musculus OX=10090 GN=Eprs1 PE=1 SV=4	1.064	1.053	1.09	0.613043	0.981422	0.949135
Eps15	P42567	Epidermal growth factor receptor substrate 15 OS=Mus musculus OX=10090 GN=Eps15 PE=1 SV=1	1.16	1.809	1.527	0.36183	0.0987306	0.379342
Eps15l1	Q60902	Epidermal growth factor receptor substrate 15-like 1 OS=Mus musculus OX=10090 GN=Eps15l1 PE=1 SV=3	1.195	0.838	1.192	0.148664	0.34431	0.77861
Epsti1	Q8VDI1	Epithelial-stromal interaction protein 1 OS=Mus musculus OX=10090 GN=Epsti1 PE=1 SV=2	1.23	0.835	0.905	0.263477	0.527104	0.641176
Epx	P49290	Eosinophil peroxidase OS=Mus musculus OX=10090 GN=Epx PE=1 SV=2	0.787	0.445	0.381	0.0139631	5.82262e-07	1.00394e-06
Erap1	Q9EQH2	Endoplasmic reticulum aminopeptidase 1 OS=Mus musculus OX=10090 GN=Erap1 PE=1 SV=2	1.039	1.357	1.401	0.795323	0.148089	0.212157
Erbin	Q80TH2	Erbin OS=Mus musculus OX=10090 GN=Erbin PE=1 SV=3	1.05	0.817	0.939	0.853505	0.386285	0.664528
Ercc2	O08811	General transcription and DNA repair factor IIH helicase subunit XPD OS=Mus musculus OX=10090 GN=Ercc2 PE=1 SV=2	0.109	2.354	0.159	1e-17	0.164548	0.00177318
Ergic1	Q9DC16	Endoplasmic reticulum-Golgi intermediate compartment protein 1 OS=Mus musculus OX=10090 GN=Ergic1 PE=1 SV=1	1.01	1.184	1.305	0.909961	0.653334	0.516057
Ergic2	Q9CR89	Endoplasmic reticulum-Golgi intermediate compartment protein 2 OS=Mus musculus OX=10090 GN=Ergic2 PE=1 SV=1	1.047	1.034	1.083	0.851029	0.923381	0.969491
Ergic3	Q9CQE7	Endoplasmic reticulum-Golgi intermediate compartment protein 3 OS=Mus musculus OX=10090 GN=Ergic3 PE=1 SV=1	0.9	0.897	0.803	0.447135	0.588779	0.437571
Erh	P84089	Enhancer of rudimentary homolog OS=Mus musculus OX=10090 GN=Erh PE=1 SV=1	0.966	1.215	1.119	0.678464	0.607558	0.916347
Erlec1	Q8VEH8	Endoplasmic reticulum lectin 1 OS=Mus musculus OX=10090 GN=Erlec1 PE=1 SV=1	1.165	1.001	1.166	0.468741	0.840035	0.940104
Erlin1	Q91X78	Erlin-1 OS=Mus musculus OX=10090 GN=Erlin1 PE=1 SV=2	0.613	1.443	0.885	0.0301714	0.576933	0.737258
Erlin2	Q8BFZ9	Erlin-2 OS=Mus musculus OX=10090 GN=Erlin2 PE=1 SV=1	1.105	1.275	1.467	0.373959	0.390681	0.204123
Ermp1	Q3UVK0	Endoplasmic reticulum metallopeptidase 1 OS=Mus musculus OX=10090 GN=Ermp1 PE=1 SV=2	1.015	0.904	0.918	0.923257	0.668891	0.655824
Ero1a	Q8R180	ERO1-like protein alpha OS=Mus musculus OX=10090 GN=Ero1a PE=1 SV=2	1.115	1.147	1.248	0.319072	0.737636	0.560498
Ero1b	Q8R2E9	ERO1-like protein beta OS=Mus musculus OX=10090 GN=Ero1b PE=1 SV=1	0.895	2.054	1.397	0.387527	0.0911428	0.542478
Erp29	P57759	Endoplasmic reticulum resident protein 29 OS=Mus musculus OX=10090 GN=Erp29 PE=1 SV=2	1.201	1.095	1.336	0.0827103	0.839331	0.305512
Erp44	Q9D1Q6	Endoplasmic reticulum resident protein 44 OS=Mus musculus OX=10090 GN=Erp44 PE=1 SV=1	1.147	1.034	1.092	0.254364	0.872306	0.984967
Esd	Q9R0P3	S-formylglutathione hydrolase OS=Mus musculus OX=10090 GN=Esd PE=1 SV=1	1.045	1.105	1.195	0.75433	0.798722	0.618919
Esyt1	Q3U7R1	Extended synaptotagmin-1 OS=Mus musculus OX=10090 GN=Esyt1 PE=1 SV=2	0.966	1.148	1.078	0.628906	0.631157	0.988858
Esyt2	Q3TZZ7	Extended synaptotagmin-2 OS=Mus musculus OX=10090 GN=Esyt2 PE=1 SV=1	0.855	1.086	0.958	0.110702	0.940241	0.598754
Etf1	Q8BWY3	Eukaryotic peptide chain release factor subunit 1 OS=Mus musculus OX=10090 GN=Etf1 PE=1 SV=4	1.001	1.039	1.029	0.8656	0.888401	0.795692
Etfa	Q99LC5	Electron transfer flavoprotein subunit alpha, mitochondrial OS=Mus musculus OX=10090 GN=Etfa PE=1 SV=2	1.168	0.96	1.127	0.146227	0.578611	0.825634
Etfb	Q9DCW4	Electron transfer flavoprotein subunit beta OS=Mus musculus OX=10090 GN=Etfb PE=1 SV=3	1.078	0.912	0.979	0.527949	0.393681	0.659138
Etfdh	Q921G7	Electron transfer flavoprotein-ubiquinone oxidoreductase, mitochondrial OS=Mus musculus OX=10090 GN=Etfdh PE=1 SV=1	1.072	0.887	0.874	0.685379	0.469627	0.456216
Ethe1	Q9DCM0	Persulfide dioxygenase ETHE1, mitochondrial OS=Mus musculus OX=10090 GN=Ethe1 PE=1 SV=2	1.018	0.588	0.581	0.982999	0.0193723	0.024075
Evi2b	Q8VD58	Protein EVI2B OS=Mus musculus OX=10090 GN=Evi2b PE=1 SV=1	1.184	0.907	1.041	0.385841	0.667769	0.888328
Evl	P70429	Ena/VASP-like protein OS=Mus musculus OX=10090 GN=Evl PE=1 SV=2	1.158	1.162	1.367	0.17173	0.616016	0.25158
Ewsr1	Q61545	RNA-binding protein EWS OS=Mus musculus OX=10090 GN=Ewsr1 PE=1 SV=2	1.503	1.101	1.986	0.0004801	0.910654	0.0270696
Exoc1	Q8R3S6	Exocyst complex component 1 OS=Mus musculus OX=10090 GN=Exoc1 PE=1 SV=4	1.114	1.496	1.667	0.564748	0.371693	0.276411
Exoc2	Q9D4H1	Exocyst complex component 2 OS=Mus musculus OX=10090 GN=Exoc2 PE=1 SV=1	1.004	0.913	0.772	0.908213	0.551421	0.237664
Exoc3	Q6KAR6	Exocyst complex component 3 OS=Mus musculus OX=10090 GN=Exoc3 PE=1 SV=2	1.008	0.587	0.662	0.983742	0.0715042	0.187213
Exoc4	O35382	Exocyst complex component 4 OS=Mus musculus OX=10090 GN=Exoc4 PE=1 SV=2	1.048	0.778	0.823	0.849445	0.311903	0.385705
Exoc5	Q3TPX4	Exocyst complex component 5 OS=Mus musculus OX=10090 GN=Exoc5 PE=1 SV=2	0.873	0.809	0.642	0.310436	0.388766	0.134297
Exoc6	Q8R313	Exocyst complex component 6 OS=Mus musculus OX=10090 GN=Exoc6 PE=1 SV=2	0.908	1.196	1.085	0.568947	0.856179	0.937276
Exoc6b	A6H5Z3	Exocyst complex component 6B OS=Mus musculus OX=10090 GN=Exoc6b PE=1 SV=1	1.04	1.72	1.693	0.904479	0.298006	0.378933
Exoc7	O35250	Exocyst complex component 7 OS=Mus musculus OX=10090 GN=Exoc7 PE=1 SV=2	1.043	0.941	1.019	0.920732	0.705353	0.858041
Exoc8	Q6PGF7	Exocyst complex component 8 OS=Mus musculus OX=10090 GN=Exoc8 PE=1 SV=1	1.204	1.133	1.017	0.293378	0.929187	0.838958
Exosc1	Q9DAA6	Exosome complex component CSL4 OS=Mus musculus OX=10090 GN=Exosc1 PE=1 SV=1	0.962	1.047	1.008	0.765608	0.934579	0.868883
Exosc2	Q8VBV3	Exosome complex component RRP4 OS=Mus musculus OX=10090 GN=Exosc2 PE=1 SV=1	1.051	0.72	0.757	0.848296	0.305773	0.382725
Exosc3	Q7TQK4	Exosome complex component RRP40 OS=Mus musculus OX=10090 GN=Exosc3 PE=1 SV=3	0.961	1.489	1.431	0.793826	0.487772	0.624633
Exosc6	Q8BTW3	Exosome complex component MTR3 OS=Mus musculus OX=10090 GN=Exosc6 PE=1 SV=1	0.914	1.251	1.143	0.50237	0.725552	0.952607
Exosc7	Q9D0M0	Exosome complex exonuclease RRP42 OS=Mus musculus OX=10090 GN=Exosc7 PE=1 SV=2	0.842	1.381	1.162	0.303996	0.57368	0.920431
Exosc9	Q9JHI7	Exosome complex component RRP45 OS=Mus musculus OX=10090 GN=Exosc9 PE=1 SV=1	1.244	0.773	0.962	0.174916	0.301336	0.668747
Eya3	P97480	Eyes absent homolog 3 OS=Mus musculus OX=10090 GN=Eya3 PE=1 SV=2	0.954	0.98	0.935	0.625039	0.83552	0.697445
Ezr	P26040	Ezrin OS=Mus musculus OX=10090 GN=Ezr PE=1 SV=3	1.078	0.97	0.943	0.626673	0.645204	0.554392
F13a1	Q8BH61	Coagulation factor XIII A chain OS=Mus musculus OX=10090 GN=F13a1 PE=1 SV=3	0.827	0.787	0.638	0.0489375	0.0793313	0.0113178
F2	P19221	Prothrombin OS=Mus musculus OX=10090 GN=F2 PE=1 SV=1	1.329	1.1	1.461	0.11358	0.970515	0.534334
F5	O88783	Coagulation factor V OS=Mus musculus OX=10090 GN=F5 PE=1 SV=1	1.548	1.606	2.486	0.0240304	0.380414	0.100097
F8	Q06194	Coagulation factor VIII OS=Mus musculus OX=10090 GN=F8 PE=2 SV=2	.	0.01	0.01	.	1e-17	1e-17
F8a1	Q00558	40-kDa huntingtin-associated protein OS=Mus musculus OX=10090 GN=F8a1 PE=1 SV=1	1.136	1.41	1.603	0.660553	0.64853	0.54708
Fabp4	P04117	Fatty acid-binding protein, adipocyte OS=Mus musculus OX=10090 GN=Fabp4 PE=1 SV=3	0.828	1.105	0.867	0.0388933	0.797725	0.311039
Fabp5	Q05816	Fatty acid-binding protein 5 OS=Mus musculus OX=10090 GN=Fabp5 PE=1 SV=3	1.025	0.908	0.96	0.900881	0.379105	0.593258
Fadd	Q61160	FAS-associated death domain protein OS=Mus musculus OX=10090 GN=Fadd PE=1 SV=1	0.825	1.824	1.021	0.174211	0.132485	0.851575
Faf2	Q3TDN2	FAS-associated factor 2 OS=Mus musculus OX=10090 GN=Faf2 PE=1 SV=2	0.935	2.185	2.017	0.419649	0.00408629	0.0289692
Fam107b	Q3TGF2	Protein FAM107B OS=Mus musculus OX=10090 GN=Fam107b PE=1 SV=2	1.102	1.988	2.19	0.757447	0.253132	0.271161
Fam114a2	Q8VE88	Protein FAM114A2 OS=Mus musculus OX=10090 GN=Fam114a2 PE=1 SV=2	0.76	2.395	1.82	0.159853	0.0884115	0.334795
FAM120A	Q6A0A9	Constitutive coactivator of PPAR-gamma-like protein 1 OS=Mus musculus OX=10090 GN=FAM120A PE=1 SV=2	1.031	1.019	1.007	0.860593	0.80279	0.707999
Fam126a	Q6P9N1	Hyccin OS=Mus musculus OX=10090 GN=Fam126a PE=1 SV=3	0.802	1.998	1.603	0.169646	0.123513	0.43422
Fam160b1	Q8CDM8	Protein FAM160B1 OS=Mus musculus OX=10090 GN=Fam160b1 PE=1 SV=2	0.996	0.675	0.672	0.881816	0.31786	0.268031
Fam162a	Q9D6U8	Protein FAM162A OS=Mus musculus OX=10090 GN=Fam162a PE=1 SV=1	0.996	0.932	1.095	0.861703	0.627299	0.997734
Fam177a1	Q8BR63	Protein FAM177A1 OS=Mus musculus OX=10090 GN=Fam177a1 PE=1 SV=1	1.141	14.658	15.196	0.623295	2.59757e-08	3.25279e-07
Fam20b	Q8VCS3	Glycosaminoglycan xylosylkinase OS=Mus musculus OX=10090 GN=Fam20b PE=1 SV=1	1.244	0.934	1.162	0.408126	0.814878	0.925601
Fam20c	Q5MJS3	Extracellular serine/threonine protein kinase FAM20C OS=Mus musculus OX=10090 GN=Fam20c PE=1 SV=1	1.034	1.227	1.269	0.925515	0.752593	0.7082
Fam210b	Q9D8B6	Protein FAM210B, mitochondrial OS=Mus musculus OX=10090 GN=Fam210b PE=1 SV=3	1.264	0.575	0.727	0.337898	0.138998	0.352863
Fam214a	Q69ZK7	Protein FAM214A OS=Mus musculus OX=10090 GN=Fam214a PE=2 SV=3	0.867	0.972	0.843	0.270325	0.722036	0.435377
Fam241a	Q9CZL2	Uncharacterized protein FAM241A OS=Mus musculus OX=10090 GN=Fam241a PE=1 SV=1	1.129	1.385	1.564	0.549941	0.58214	0.453788
Fam32a	Q9CR80	Protein FAM32A OS=Mus musculus OX=10090 GN=Fam32a PE=2 SV=1	9.97	0.106	1.443	1e-17	5.51391e-06	0.647557
Fam3a	Q9D8T0	Protein FAM3A OS=Mus musculus OX=10090 GN=Fam3a PE=2 SV=1	1	1	2.819	0.975879	0.84174	0.0509577
Fam3c	Q91VU0	Protein FAM3C OS=Mus musculus OX=10090 GN=Fam3c PE=1 SV=1	1.114	0.843	0.742	0.729416	0.520192	0.37368
Fam91a1	Q3UVG3	Protein FAM91A1 OS=Mus musculus OX=10090 GN=Fam91a1 PE=1 SV=1	0.775	2.178	1.687	0.108829	0.0793592	0.362203
Fam98a	Q3TJZ6	Protein FAM98A OS=Mus musculus OX=10090 GN=Fam98a PE=1 SV=1	9.267	1.449	11.155	1e-17	0.431704	2.21279e-07
Fam98b	Q80VD1	Protein FAM98B OS=Mus musculus OX=10090 GN=Fam98b PE=1 SV=1	1.017	1.085	1.005	0.978494	0.994965	0.79716
Far1	Q922J9	Fatty acyl-CoA reductase 1 OS=Mus musculus OX=10090 GN=Far1 PE=1 SV=1	1.101	0.759	0.836	0.624983	0.276588	0.455354
Farsa	Q8C0C7	Phenylalanine--tRNA ligase alpha subunit OS=Mus musculus OX=10090 GN=Farsa PE=1 SV=1	0.941	1.087	0.984	0.499056	0.921	0.633731
Farsb	Q9WUA2	Phenylalanine--tRNA ligase beta subunit OS=Mus musculus OX=10090 GN=Farsb PE=1 SV=2	0.933	1.211	1.097	0.455915	0.526566	0.983988
Fasn	P19096	Fatty acid synthase OS=Mus musculus OX=10090 GN=Fasn PE=1 SV=2	0.908	0.971	0.86	0.265244	0.624577	0.292654
Fastkd2	Q922E6	FAST kinase domain-containing protein 2, mitochondrial OS=Mus musculus OX=10090 GN=Fastkd2 PE=2 SV=2	0.087	0.961	0.086	1e-17	0.783124	7.67801e-06
Fau	P62862	40S ribosomal protein S30 OS=Mus musculus OX=10090 GN=Fau PE=1 SV=1	0.991	1.217	1.207	0.818188	0.520686	0.697133
Fbl	P35550	rRNA 2'-O-methyltransferase fibrillarin OS=Mus musculus OX=10090 GN=Fbl PE=1 SV=2	0.901	0.998	0.929	0.263852	0.718626	0.476241
Fbn1	Q61554	Fibrillin-1 OS=Mus musculus OX=10090 GN=Fbn1 PE=1 SV=2	1.224	1.018	1.237	0.0735351	0.813155	0.626041
Fbxl20	Q9CZV8	F-box/LRR-repeat protein 20 OS=Mus musculus OX=10090 GN=Fbxl20 PE=1 SV=3	1.265	1.113	1.408	0.227361	0.956311	0.587271
Fbxo22	Q78JE5	F-box only protein 22 OS=Mus musculus OX=10090 GN=Fbxo22 PE=1 SV=2	0.315	1.466	0.462	4.80349e-12	0.441349	0.0449614
Fbxo40	P62932	F-box only protein 40 OS=Mus musculus OX=10090 GN=Fbxo40 PE=1 SV=1	1.009	0.91	0.918	0.983612	0.659928	0.667166
Fbxo6	Q9QZN4	F-box only protein 6 OS=Mus musculus OX=10090 GN=Fbxo6 PE=1 SV=1	0.901	0.787	0.709	0.433761	0.333394	0.256305
Fcer1g	P20491	High affinity immunoglobulin epsilon receptor subunit gamma OS=Mus musculus OX=10090 GN=Fcer1g PE=1 SV=1	1.28	1.597	1.972	0.0168516	0.0171286	0.0042265
Fcgr1	P26151	High affinity immunoglobulin gamma Fc receptor I OS=Mus musculus OX=10090 GN=Fcgr1 PE=1 SV=1	1.527	1.97	2.926	0.000241365	0.0113996	0.000198486
Fcgr2	P08101-2	Isoform IIB2 of Low affinity immunoglobulin gamma Fc region receptor II OS=Mus musculus OX=10090 GN=Fcgr2	1.176	3.368	4.138	0.107872	1.37104e-09	1.24616e-08
Fcgr3	P08508	Low affinity immunoglobulin gamma Fc region receptor III OS=Mus musculus OX=10090 GN=Fcgr3 PE=1 SV=1	1.11	0.772	0.824	0.342703	0.0705137	0.20016
Fcgr4	A0A0B4J1G0	Low affinity immunoglobulin gamma Fc region receptor IV OS=Mus musculus OX=10090 GN=Fcgr4 PE=1 SV=1	1.389	1.437	1.975	0.00665709	0.290518	0.0317687
Fcho2	Q3UQN2	F-BAR domain only protein 2 OS=Mus musculus OX=10090 GN=Fcho2 PE=1 SV=1	1.189	0.951	0.719	0.341502	0.773237	0.330569
Fdft1	P53798	Squalene synthase OS=Mus musculus OX=10090 GN=Fdft1 PE=1 SV=2	1.035	11.063	11.023	0.961272	3.99008e-09	3.31163e-07
Fdps	Q920E5	Farnesyl pyrophosphate synthase OS=Mus musculus OX=10090 GN=Fdps PE=1 SV=1	0.937	1.037	0.95	0.428376	0.915266	0.559
Fdxr	Q61578	NADPH:adrenodoxin oxidoreductase, mitochondrial OS=Mus musculus OX=10090 GN=Fdxr PE=1 SV=1	1.053	0.907	0.629	0.830563	0.619346	0.155667
Fech	P22315	Ferrochelatase, mitochondrial OS=Mus musculus OX=10090 GN=Fech PE=1 SV=2	0.913	1.438	1.313	0.441132	0.455283	0.715741
Fen1	P39749	Flap endonuclease 1 OS=Mus musculus OX=10090 GN=Fen1 PE=1 SV=1	1.024	0.9	0.922	0.969753	0.530029	0.636711
Fermt3	Q8K1B8	Fermitin family homolog 3 OS=Mus musculus OX=10090 GN=Fermt3 PE=1 SV=1	1.01	1.257	1.257	0.978585	0.315871	0.46204
Fes	P16879	Tyrosine-protein kinase Fes/Fps OS=Mus musculus OX=10090 GN=Fes PE=1 SV=2	1.159	1.031	1.152	0.422319	0.89198	0.897468
Fga	E9PV24	Fibrinogen alpha chain OS=Mus musculus OX=10090 GN=Fga PE=1 SV=1	1.212	0.905	1.097	0.449312	0.69585	0.962616
Fgb	Q8K0E8	Fibrinogen beta chain OS=Mus musculus OX=10090 GN=Fgb PE=1 SV=1	1.117	1.425	1.447	0.533417	0.468141	0.471134
Fgd3	O88842	FYVE, RhoGEF and PH domain-containing protein 3 OS=Mus musculus OX=10090 GN=Fgd3 PE=1 SV=1	0.798	0.859	0.627	0.144826	0.553138	0.166324
Fgd5	Q80UZ0	FYVE, RhoGEF and PH domain-containing protein 5 OS=Mus musculus OX=10090 GN=Fgd5 PE=1 SV=2	1.09	0.812	0.885	0.676584	0.472301	0.607908
Fgr	P14234	Tyrosine-protein kinase Fgr OS=Mus musculus OX=10090 GN=Fgr PE=1 SV=2	1.094	2.498	2.732	0.773379	0.0801913	0.0803478
Fh	P97807	Fumarate hydratase, mitochondrial OS=Mus musculus OX=10090 GN=Fh PE=1 SV=3	1.011	1.122	1.198	0.950399	0.804923	0.654053
Fhl3	Q9R059	Four and a half LIM domains protein 3 OS=Mus musculus OX=10090 GN=Fhl3 PE=1 SV=2	1.213	1.736	2.089	0.249498	0.212394	0.0992347
Fhod1	Q6P9Q4	FH1/FH2 domain-containing protein 1 OS=Mus musculus OX=10090 GN=Fhod1 PE=1 SV=3	1.183	0.919	1.131	0.308159	0.595307	0.957664
Filip1l	Q6P6L0	Filamin A-interacting protein 1-like OS=Mus musculus OX=10090 GN=Filip1l PE=1 SV=2	1	100	100	0.889253	1e-17	1e-17
Fip1l1	Q9D824	Pre-mRNA 3'-end-processing factor FIP1 OS=Mus musculus OX=10090 GN=Fip1l1 PE=1 SV=1	0.997	1.355	1.35	0.923022	0.625528	0.695718
Fis1	Q9CQ92	Mitochondrial fission 1 protein OS=Mus musculus OX=10090 GN=Fis1 PE=1 SV=1	1.104	1.199	1.163	0.400918	0.563333	0.782819
Fkbp15	Q6P9Q6	FK506-binding protein 15 OS=Mus musculus OX=10090 GN=Fkbp15 PE=1 SV=2	1.233	0.941	1.039	0.089256	0.555218	0.84361
Fkbp2	P45878	Peptidyl-prolyl cis-trans isomerase FKBP2 OS=Mus musculus OX=10090 GN=Fkbp2 PE=1 SV=1	1.267	2.018	1.493	0.0227311	0.00078194	0.169038
Fkbp3	Q62446	Peptidyl-prolyl cis-trans isomerase FKBP3 OS=Mus musculus OX=10090 GN=Fkbp3 PE=1 SV=2	9.728	0.093	0.715	1e-17	1.29223e-11	0.279024
Fkbp4	P30416	Peptidyl-prolyl cis-trans isomerase FKBP4 OS=Mus musculus OX=10090 GN=Fkbp4 PE=1 SV=5	0.971	0.806	0.802	0.704301	0.342361	0.336945
Fkbp5	Q64378	Peptidyl-prolyl cis-trans isomerase FKBP5 OS=Mus musculus OX=10090 GN=Fkbp5 PE=1 SV=1	0.63	2.075	1.308	0.0020754	0.0674783	0.66528
Fkbp8	O35465	Peptidyl-prolyl cis-trans isomerase FKBP8 OS=Mus musculus OX=10090 GN=Fkbp8 PE=1 SV=2	1.32	0.982	1.296	0.113211	0.811187	0.72472
Flii	Q9JJ28	Protein flightless-1 homolog OS=Mus musculus OX=10090 GN=Flii PE=1 SV=1	0.984	1.482	1.194	0.697163	0.144459	0.737067
Flna	Q8BTM8	Filamin-A OS=Mus musculus OX=10090 GN=Flna PE=1 SV=5	1.159	1.113	1.283	0.167614	0.762942	0.404328
Flnb	Q80X90	Filamin-B OS=Mus musculus OX=10090 GN=Flnb PE=1 SV=3	1.208	1.628	1.939	0.0645831	0.0286255	0.0126112
Flnc	Q8VHX6	Filamin-C OS=Mus musculus OX=10090 GN=Flnc PE=1 SV=3	1.324	0.914	1.21	0.0762239	0.59541	0.82388
Flot1	O08917	Flotillin-1 OS=Mus musculus OX=10090 GN=Flot1 PE=1 SV=1	0.97	0.961	0.965	0.746708	0.718228	0.683146
Flot2	Q60634	Flotillin-2 OS=Mus musculus OX=10090 GN=Flot2 PE=1 SV=2	1.076	0.606	0.655	0.726772	0.130676	0.197431
Flrt1	Q6RKD8	Leucine-rich repeat transmembrane protein FLRT1 OS=Mus musculus OX=10090 GN=Flrt1 PE=1 SV=2	1.511	100	100	0.0549687	1e-17	1e-17
Flt4	P35917	Vascular endothelial growth factor receptor 3 OS=Mus musculus OX=10090 GN=Flt4 PE=1 SV=1	1.075	0.879	0.945	0.742314	0.591246	0.724878
Flvcr1	B2RXV4	Feline leukemia virus subgroup C receptor-related protein 1 OS=Mus musculus OX=10090 GN=Flvcr1 PE=2 SV=1	0.96	0.658	0.632	0.700912	0.13562	0.114343
Fmnl1	Q9JL26	Formin-like protein 1 OS=Mus musculus OX=10090 GN=Fmnl1 PE=1 SV=1	0.978	0.744	0.724	0.667919	0.0826766	0.0902431
Fmo5	P97872	Flavin-containing monooxygenase 5 OS=Mus musculus OX=10090 GN=Fmo5 PE=1 SV=4	1.538	1.462	2.249	0.000161143	0.250809	0.00919105
Fmr1	P35922	Synaptic functional regulator FMR1 OS=Mus musculus OX=10090 GN=Fmr1 PE=1 SV=1	1.272	0.712	0.905	0.236506	0.295569	0.660438
Fn1	P11276	Fibronectin OS=Mus musculus OX=10090 GN=Fn1 PE=1 SV=4	1.003	1.456	1.45	0.889188	0.378885	0.477357
Fnbp1	Q80TY0	Formin-binding protein 1 OS=Mus musculus OX=10090 GN=Fnbp1 PE=1 SV=2	1.133	0.986	1.08	0.37164	0.702136	0.944753
Fnbp1l	Q8K012	Formin-binding protein 1-like OS=Mus musculus OX=10090 GN=Fnbp1l PE=1 SV=2	1.073	1.384	1.486	0.741979	0.610959	0.572316
Fnbp4	Q6ZQ03	Formin-binding protein 4 OS=Mus musculus OX=10090 GN=Fnbp4 PE=1 SV=2	100	.	100	1e-17	.	1e-17
Fndc3a	Q8BX90	Fibronectin type-III domain-containing protein 3A OS=Mus musculus OX=10090 GN=Fndc3a PE=1 SV=3	1.315	1.87	2.766	0.0257335	0.0729773	0.0025146
Foxk2	Q3UCQ1	Forkhead box protein K2 OS=Mus musculus OX=10090 GN=Foxk2 PE=1 SV=3	1.02	1.515	1.545	0.958294	0.221936	0.246945
Fpr1	P33766	fMet-Leu-Phe receptor OS=Mus musculus OX=10090 GN=Fpr1 PE=2 SV=1	2.34	100	100	2.95979e-08	1e-17	1e-17
Fpr2	O88536	Formyl peptide receptor 2 OS=Mus musculus OX=10090 GN=Fpr2 PE=1 SV=1	1.515	28.451	32.988	0.000987457	1e-17	1e-17
Frmd4a	Q8BIE6	FERM domain-containing protein 4A OS=Mus musculus OX=10090 GN=Frmd4a PE=1 SV=2	1.262	100	100	0.198688	1e-17	1e-17
Frmd8	Q3UFK8	FERM domain-containing protein 8 OS=Mus musculus OX=10090 GN=Frmd8 PE=1 SV=2	1.605	0.93	1.493	0.010796	0.691345	0.503259
FRRS1	Q8K385	Ferric-chelate reductase 1 OS=Mus musculus OX=10090 GN=FRRS1 PE=1 SV=1	0.736	1.129	0.757	0.0362868	0.932437	0.376815
Fscn1	Q61553	Fascin OS=Mus musculus OX=10090 GN=Fscn1 PE=1 SV=4	1.381	100	100	0.171824	1e-17	1e-17
Fth1	P09528	Ferritin heavy chain OS=Mus musculus OX=10090 GN=Fth1 PE=1 SV=2	1.062	0.501	0.568	0.632921	1.59057e-05	0.00260135
Ftl1	P29391	Ferritin light chain 1 OS=Mus musculus OX=10090 GN=Ftl1 PE=1 SV=2	0.839	0.417	0.338	0.0511637	7.74362e-08	4.79516e-08
Fubp1	Q91WJ8	Far upstream element-binding protein 1 OS=Mus musculus OX=10090 GN=Fubp1 PE=1 SV=1	1.162	1.234	1.497	0.39261	0.70098	0.403217
Fuca1	Q99LJ1	Tissue alpha-L-fucosidase OS=Mus musculus OX=10090 GN=Fuca1 PE=1 SV=1	0.784	0.762	0.546	0.106318	0.284078	0.0530857
Fuca2	Q99KR8	Plasma alpha-L-fucosidase OS=Mus musculus OX=10090 GN=Fuca2 PE=1 SV=1	0.772	1.003	0.775	0.0571166	0.782252	0.347031
Fundc2	Q9D6K8	FUN14 domain-containing protein 2 OS=Mus musculus OX=10090 GN=Fundc2 PE=1 SV=1	0.856	1.1	0.941	0.26316	0.998662	0.687212
Fuom	Q8R2K1	Fucose mutarotase OS=Mus musculus OX=10090 GN=Fuom PE=1 SV=1	1.183	1.984	2.346	0.386455	0.191809	0.134935
Fus	P56959	RNA-binding protein FUS OS=Mus musculus OX=10090 GN=Fus PE=1 SV=1	1.103	1.655	1.651	0.496685	0.0514828	0.109687
Fxn	O35943	Frataxin, mitochondrial OS=Mus musculus OX=10090 GN=Fxn PE=1 SV=1	1.24	2.158	2.676	0.0567026	0.00191956	0.000334614
Fxr1	Q61584	Fragile X mental retardation syndrome-related protein 1 OS=Mus musculus OX=10090 GN=Fxr1 PE=1 SV=2	1.235	1.385	1.761	0.166653	0.423083	0.171087
Fxyd5	P97808	FXYD domain-containing ion transport regulator 5 OS=Mus musculus OX=10090 GN=Fxyd5 PE=1 SV=3	1.189	0.851	0.986	0.305724	0.445969	0.731445
Fyb1	O35601	FYN-binding protein 1 OS=Mus musculus OX=10090 GN=Fyb1 PE=1 SV=2	1.62	1.337	1.897	0.000125633	0.493824	0.0689951
G3bp1	P97855	Ras GTPase-activating protein-binding protein 1 OS=Mus musculus OX=10090 GN=G3bp1 PE=1 SV=1	1.123	1.554	1.691	0.292712	0.0344105	0.032321
G3bp2	P97379	Ras GTPase-activating protein-binding protein 2 OS=Mus musculus OX=10090 GN=G3bp2 PE=1 SV=2	1.291	1.576	1.806	0.0340881	0.0132043	0.0161295
G6pc3	Q6NSQ9	Glucose-6-phosphatase 3 OS=Mus musculus OX=10090 GN=G6pc3 PE=1 SV=1	1.574	0.883	1.39	0.00619489	0.593923	0.554987
G6pdx	Q00612	Glucose-6-phosphate 1-dehydrogenase X OS=Mus musculus OX=10090 GN=G6pdx PE=1 SV=3	0.99	1.024	1.04	0.816864	0.854437	0.873628
Gaa	P70699	Lysosomal alpha-glucosidase OS=Mus musculus OX=10090 GN=Gaa PE=1 SV=2	0.972	0.83	0.812	0.635796	0.245576	0.226624
Gab2	Q9Z1S8	GRB2-associated-binding protein 2 OS=Mus musculus OX=10090 GN=Gab2 PE=1 SV=2	1.095	0.965	1.057	0.796073	0.798982	0.937642
Gabarap	Q9DCD6	Gamma-aminobutyric acid receptor-associated protein OS=Mus musculus OX=10090 GN=Gabarap PE=1 SV=2	0.893	1.123	1.003	0.498101	0.948338	0.81862
Gabpa	Q00422	GA-binding protein alpha chain OS=Mus musculus OX=10090 GN=Gabpa PE=1 SV=2	0.776	0.836	0.649	0.185819	0.560398	0.254487
Gak	Q99KY4	Cyclin-G-associated kinase OS=Mus musculus OX=10090 GN=Gak PE=1 SV=2	1.088	0.513	0.568	0.685258	0.0638258	0.12858
Galc	P54818	Galactocerebrosidase OS=Mus musculus OX=10090 GN=Galc PE=1 SV=2	0.928	0.891	0.808	0.509712	0.549113	0.366538
Galk1	Q9R0N0	Galactokinase OS=Mus musculus OX=10090 GN=Galk1 PE=1 SV=2	0.841	0.65	0.601	0.215705	0.092309	0.0789394
Galk2	Q68FH4	N-acetylgalactosamine kinase OS=Mus musculus OX=10090 GN=Galk2 PE=1 SV=1	0.798	0.841	0.681	0.0264751	0.266536	0.0648694
Galm	Q8K157	Galactose mutarotase OS=Mus musculus OX=10090 GN=Galm PE=1 SV=1	0.756	1.446	1.093	0.0491123	0.459633	0.969076
Galns	Q571E4	N-acetylgalactosamine-6-sulfatase OS=Mus musculus OX=10090 GN=Galns PE=1 SV=2	0.712	1.201	0.794	0.000528395	0.570243	0.157912
Galnt1	O08912	Polypeptide N-acetylgalactosaminyltransferase 1 OS=Mus musculus OX=10090 GN=Galnt1 PE=1 SV=1	0.923	0.94	0.868	0.563192	0.709342	0.574617
Galnt2	Q6PB93	Polypeptide N-acetylgalactosaminyltransferase 2 OS=Mus musculus OX=10090 GN=Galnt2 PE=1 SV=1	1.02	1.081	1.089	0.995358	0.953054	0.98502
Galnt7	Q80VA0	N-acetylgalactosaminyltransferase 7 OS=Mus musculus OX=10090 GN=Galnt7 PE=1 SV=2	0.973	1.204	1.21	0.642803	0.60331	0.735931
Ganab	Q8BHN3	Neutral alpha-glucosidase AB OS=Mus musculus OX=10090 GN=Ganab PE=1 SV=1	0.98	1.022	1.002	0.802237	0.862906	0.821347
Ganab	Q8BHN3-2	Isoform 2 of Neutral alpha-glucosidase AB OS=Mus musculus OX=10090 GN=Ganab	1.009	1.039	1.027	0.96405	0.922145	0.827128
Gapdh	P16858	Glyceraldehyde-3-phosphate dehydrogenase OS=Mus musculus OX=10090 GN=Gapdh PE=1 SV=2	1.17	0.941	1.097	0.141866	0.503218	0.92549
Gapvd1	Q6PAR5	GTPase-activating protein and VPS9 domain-containing protein 1 OS=Mus musculus OX=10090 GN=Gapvd1 PE=1 SV=2	0.889	1.101	0.762	0.199081	0.877037	0.192763
Gar1	Q9CY66	H/ACA ribonucleoprotein complex subunit 1 OS=Mus musculus OX=10090 GN=Gar1 PE=1 SV=1	1.116	1.04	1.16	0.611506	0.90984	0.947174
Garnl3	Q3V0G7	GTPase-activating Rap/Ran-GAP domain-like protein 3 OS=Mus musculus OX=10090 GN=Garnl3 PE=1 SV=1	0.698	0.885	0.617	0.0162297	0.512205	0.124916
Gars1	Q9CZD3	Glycine--tRNA ligase OS=Mus musculus OX=10090 GN=Gars1 PE=1 SV=1	1.031	1.094	0.997	0.928757	0.905392	0.703907
Gart	Q64737	Trifunctional purine biosynthetic protein adenosine-3 OS=Mus musculus OX=10090 GN=Gart PE=1 SV=3	0.88	1.139	0.979	0.182727	0.739372	0.640507
Gas6	Q61592	Growth arrest-specific protein 6 OS=Mus musculus OX=10090 GN=Gas6 PE=2 SV=2	.	0.01	0.01	.	1e-17	1e-17
Gas7	Q60780	Growth arrest-specific protein 7 OS=Mus musculus OX=10090 GN=Gas7 PE=1 SV=1	1.72	1.761	3.005	0.000709781	0.220342	0.00682531
Gatad2a	Q8CHY6	Transcriptional repressor p66 alpha OS=Mus musculus OX=10090 GN=Gatad2a PE=1 SV=2	1.696	100	100	0.0163958	1e-17	1e-17
Gatd1	Q8BFQ8	Glutamine amidotransferase-like class 1 domain-containing protein 1 OS=Mus musculus OX=10090 GN=Gatd1 PE=1 SV=1	1.04	1.021	1.124	0.881809	0.866607	0.896475
Gatd3a	Q9D172	Glutamine amidotransferase-like class 1 domain-containing protein 3A, mitochondrial OS=Mus musculus OX=10090 GN=Gatd3a PE=1 SV=1	1.135	0.952	1.031	0.335515	0.644232	0.792638
Gba	P17439	Lysosomal acid glucosylceramidase OS=Mus musculus OX=10090 GN=Gba PE=1 SV=1	0.982	0.951	0.987	0.751914	0.542121	0.687986
Gbe1	Q9D6Y9	1,4-alpha-glucan-branching enzyme OS=Mus musculus OX=10090 GN=Gbe1 PE=1 SV=1	0.999	1.034	0.989	0.904712	0.866182	0.781879
Gbp2	Q9Z0E6	Guanylate-binding protein 2 OS=Mus musculus OX=10090 GN=Gbp2 PE=1 SV=1	1.524	15.377	24.85	3.00762e-05	1e-17	1e-17
Gbp4	Q61107	Guanylate-binding protein 4 OS=Mus musculus OX=10090 GN=Gbp4 PE=1 SV=1	1.311	7.573	9.359	0.0151456	1.11022e-15	3.10862e-15
Gbp5	Q8CFB4	Guanylate-binding protein 5 OS=Mus musculus OX=10090 GN=Gbp5 PE=1 SV=2	1.098	8.544	11.148	0.409277	1e-17	1e-17
Gcat	O88986	2-amino-3-ketobutyrate coenzyme A ligase, mitochondrial OS=Mus musculus OX=10090 GN=Gcat PE=1 SV=2	8.349	0.1	0.753	1e-17	1.02827e-07	0.367261
Gcc2	Q8CHG3	GRIP and coiled-coil domain-containing protein 2 OS=Mus musculus OX=10090 GN=Gcc2 PE=1 SV=2	1.195	0.529	0.632	0.494721	0.114004	0.21224
Gcdh	Q60759	Glutaryl-CoA dehydrogenase, mitochondrial OS=Mus musculus OX=10090 GN=Gcdh PE=1 SV=2	1.048	0.919	0.963	0.843353	0.675196	0.743926
Gch1	Q05915	GTP cyclohydrolase 1 OS=Mus musculus OX=10090 GN=Gch1 PE=1 SV=1	1.228	1.939	1.848	0.149485	0.0648984	0.151936
Gclc	P97494	Glutamate--cysteine ligase catalytic subunit OS=Mus musculus OX=10090 GN=Gclc PE=1 SV=4	1.214	0.984	1.194	0.298097	0.799096	0.86685
Gclm	O09172	Glutamate--cysteine ligase regulatory subunit OS=Mus musculus OX=10090 GN=Gclm PE=1 SV=1	1.211	0.841	1.042	0.123559	0.275072	0.827926
Gcn1	E9PVA8	eIF-2-alpha kinase activator GCN1 OS=Mus musculus OX=10090 GN=Gcn1 PE=1 SV=1	0.879	1.424	1.218	0.169181	0.134208	0.659159
Gcsh	Q91WK5	Glycine cleavage system H protein, mitochondrial OS=Mus musculus OX=10090 GN=Gcsh PE=1 SV=2	1.257	1.11	1.395	0.356514	0.980608	0.649938
Gda	Q9R111	Guanine deaminase OS=Mus musculus OX=10090 GN=Gda PE=1 SV=1	1.045	1.035	1.095	0.866684	0.884782	0.97299
Gde1	Q9JL56	Glycerophosphodiester phosphodiesterase 1 OS=Mus musculus OX=10090 GN=Gde1 PE=1 SV=1	1.1	1.126	1.278	0.628812	0.899501	0.693939
Gdi1	P50396	Rab GDP dissociation inhibitor alpha OS=Mus musculus OX=10090 GN=Gdi1 PE=1 SV=3	1.014	1.175	1.176	0.945062	0.728832	0.833717
Gdi2	Q61598	Rab GDP dissociation inhibitor beta OS=Mus musculus OX=10090 GN=Gdi2 PE=1 SV=1	0.947	1.002	0.969	0.490665	0.758363	0.62248
Gdpd1	Q9CRY7	Lysophospholipase D GDPD1 OS=Mus musculus OX=10090 GN=Gdpd1 PE=1 SV=1	0.97	1.23	1.126	0.662151	0.50176	0.896769
Get3	O54984	ATPase GET3 OS=Mus musculus OX=10090 GN=Get3 PE=1 SV=2	0.982	0.908	1.022	0.764311	0.382365	0.800235
Get4	Q9D1H7	Golgi to ER traffic protein 4 homolog OS=Mus musculus OX=10090 GN=Get4 PE=1 SV=2	0.963	1.853	1.784	0.701422	0.119578	0.194479
Gfm1	Q8K0D5	Elongation factor G, mitochondrial OS=Mus musculus OX=10090 GN=Gfm1 PE=1 SV=1	1.39	1.099	1.753	0.0334903	0.980872	0.210065
Gfpt1	P47856	Glutamine--fructose-6-phosphate aminotransferase [isomerizing] 1 OS=Mus musculus OX=10090 GN=Gfpt1 PE=1 SV=3	1.235	1.577	1.947	0.245008	0.353365	0.191834
Gfus	P23591	GDP-L-fucose synthase OS=Mus musculus OX=10090 GN=Gfus PE=1 SV=3	0.892	0.888	0.662	0.266745	0.46991	0.0590586
Gga1	Q8R0H9	ADP-ribosylation factor-binding protein GGA1 OS=Mus musculus OX=10090 GN=Gga1 PE=1 SV=1	0.89	1.363	1.253	0.27919	0.36588	0.611262
Gga2	Q6P5E6	ADP-ribosylation factor-binding protein GGA2 OS=Mus musculus OX=10090 GN=Gga2 PE=1 SV=1	0.217	1	1	1.65223e-12	0.855058	0.891119
Ggcx	Q9QYC7	Vitamin K-dependent gamma-carboxylase OS=Mus musculus OX=10090 GN=Ggcx PE=1 SV=1	7.774	0.113	0.734	1e-17	4.48371e-09	0.338507
Ggh	Q9Z0L8	Gamma-glutamyl hydrolase OS=Mus musculus OX=10090 GN=Ggh PE=1 SV=2	0.843	0.959	0.918	0.072775	0.604972	0.475384
Ghitm	Q91VC9	Growth hormone-inducible transmembrane protein OS=Mus musculus OX=10090 GN=Ghitm PE=1 SV=1	1.004	1.356	1.239	0.92185	0.55021	0.750786
Gid8	Q9D7M1	Glucose-induced degradation protein 8 homolog OS=Mus musculus OX=10090 GN=Gid8 PE=1 SV=1	0.687	3.525	2.475	0.000491712	3.4619e-06	0.00370647
Git1	Q68FF6	ARF GTPase-activating protein GIT1 OS=Mus musculus OX=10090 GN=Git1 PE=1 SV=1	0.95	0.932	0.885	0.685713	0.711536	0.615436
Git2	Q9JLQ2	ARF GTPase-activating protein GIT2 OS=Mus musculus OX=10090 GN=Git2 PE=1 SV=2	1.059	1.318	1.154	0.709069	0.464283	0.820859
Gk	Q64516-1	Isoform 1 of Glycerol kinase OS=Mus musculus OX=10090 GN=Gk	1.258	0.777	0.978	0.188426	0.328282	0.712683
Gla	P51569	Alpha-galactosidase A OS=Mus musculus OX=10090 GN=Gla PE=1 SV=1	0.888	0.949	0.87	0.177245	0.532079	0.317976
Glb1	P23780	Beta-galactosidase OS=Mus musculus OX=10090 GN=Glb1 PE=1 SV=1	0.851	0.899	0.819	0.0753699	0.348197	0.198279
Glg1	Q61543	Golgi apparatus protein 1 OS=Mus musculus OX=10090 GN=Glg1 PE=1 SV=1	1.095	0.826	0.91	0.404709	0.148271	0.403745
Glipr1	Q9CWG1	Glioma pathogenesis-related protein 1 OS=Mus musculus OX=10090 GN=Glipr1 PE=2 SV=1	1.149	0.656	0.754	0.531816	0.212757	0.397379
Glmp	Q9JHJ3	Glycosylated lysosomal membrane protein OS=Mus musculus OX=10090 GN=Glmp PE=1 SV=1	1.219	0.864	1.671	0.229102	0.496814	0.15524
Glo1	Q9CPU0	Lactoylglutathione lyase OS=Mus musculus OX=10090 GN=Glo1 PE=1 SV=3	0.902	0.843	0.836	0.42247	0.440119	0.421348
Glod4	Q9CPV4	Glyoxalase domain-containing protein 4 OS=Mus musculus OX=10090 GN=Glod4 PE=1 SV=1	0.981	0.863	0.988	0.704895	0.401341	0.694354
Glrx	Q9QUH0	Glutaredoxin-1 OS=Mus musculus OX=10090 GN=Glrx PE=1 SV=3	1.518	1.59	2.194	0.000324708	0.127542	0.00835596
Glrx3	Q9CQM9	Glutaredoxin-3 OS=Mus musculus OX=10090 GN=Glrx3 PE=1 SV=1	1.052	1.296	0.863	0.752405	0.426726	0.406247
Glrx5	Q80Y14	Glutaredoxin-related protein 5, mitochondrial OS=Mus musculus OX=10090 GN=Glrx5 PE=1 SV=2	1.169	1.229	1.436	0.385386	0.741606	0.469053
Gls	D3Z7P3	Glutaminase kidney isoform, mitochondrial OS=Mus musculus OX=10090 GN=Gls PE=1 SV=1	1.097	1.257	1.329	0.41004	0.430445	0.404801
Gls	D3Z7P3-2	Isoform 2 of Glutaminase kidney isoform, mitochondrial OS=Mus musculus OX=10090 GN=Gls	1.221	1.182	1.443	0.281506	0.840917	0.56572
Gltp	Q9JL62	Glycolipid transfer protein OS=Mus musculus OX=10090 GN=Gltp PE=1 SV=3	0.958	0.906	0.883	0.579382	0.457467	0.402515
Glud1	P26443	Glutamate dehydrogenase 1, mitochondrial OS=Mus musculus OX=10090 GN=Glud1 PE=1 SV=1	1.039	1.063	1.168	0.7982	0.972356	0.695415
Glyr1	Q922P9	Putative oxidoreductase GLYR1 OS=Mus musculus OX=10090 GN=Glyr1 PE=1 SV=1	0.829	2.983	2.473	0.234084	0.0167422	0.0926873
Gm2a	Q60648	Ganglioside GM2 activator OS=Mus musculus OX=10090 GN=Gm2a PE=1 SV=2	0.722	0.926	0.713	0.000536701	0.443288	0.0523833
Gmds	Q8K0C9	GDP-mannose 4,6 dehydratase OS=Mus musculus OX=10090 GN=Gmds PE=1 SV=1	0.93	1.301	1.21	0.469376	0.463823	0.698076
Gmfb	Q9CQI3	Glia maturation factor beta OS=Mus musculus OX=10090 GN=Gmfb PE=1 SV=3	0.983	1.489	1.463	0.705028	0.18618	0.301684
Gmfg	Q9ERL7	Glia maturation factor gamma OS=Mus musculus OX=10090 GN=Gmfg PE=1 SV=1	1.014	1.364	1.423	0.926943	0.304217	0.312206
Gmip	Q6PGG2	GEM-interacting protein OS=Mus musculus OX=10090 GN=Gmip PE=1 SV=1	1.148	1.469	1.684	0.284468	0.231033	0.125453
Gmppa	Q922H4	Mannose-1-phosphate guanyltransferase alpha OS=Mus musculus OX=10090 GN=Gmppa PE=1 SV=1	1.208	0.863	0.795	0.235483	0.476955	0.344956
Gmppb	Q8BTZ7	Mannose-1-phosphate guanyltransferase beta OS=Mus musculus OX=10090 GN=Gmppb PE=1 SV=1	1.101	1.286	1.127	0.667017	0.655184	0.940213
Gmpr	Q9DCZ1	GMP reductase 1 OS=Mus musculus OX=10090 GN=Gmpr PE=1 SV=1	.	0.01	0.01	.	1e-17	1e-17
Gmpr2	Q99L27	GMP reductase 2 OS=Mus musculus OX=10090 GN=Gmpr2 PE=1 SV=2	1.125	0.783	0.79	0.462956	0.280071	0.266806
Gmps	Q3THK7	GMP synthase [glutamine-hydrolyzing] OS=Mus musculus OX=10090 GN=Gmps PE=1 SV=2	0.876	1.052	0.931	0.237108	0.969071	0.576689
Gna13	P27601	Guanine nucleotide-binding protein subunit alpha-13 OS=Mus musculus OX=10090 GN=Gna13 PE=1 SV=1	1.021	1.007	1.042	0.902607	0.753599	0.821205
Gnai2	P08752	Guanine nucleotide-binding protein G(i) subunit alpha-2 OS=Mus musculus OX=10090 GN=Gnai2 PE=1 SV=5	0.989	1.135	1.142	0.80261	0.678505	0.774797
Gnai3	Q9DC51	Guanine nucleotide-binding protein G(i) subunit alpha-3 OS=Mus musculus OX=10090 GN=Gnai3 PE=1 SV=3	1.046	1.292	1.341	0.747123	0.245952	0.297519
Gnaq	P21279	Guanine nucleotide-binding protein G(q) subunit alpha OS=Mus musculus OX=10090 GN=Gnaq PE=1 SV=4	0.952	0.842	0.937	0.526964	0.253264	0.524258
Gnas	P63094	Guanine nucleotide-binding protein G(s) subunit alpha isoforms short OS=Mus musculus OX=10090 GN=Gnas PE=1 SV=1	0.962	0.863	0.922	0.569818	0.322766	0.483169
Gnas	Q6R0H7-2	Isoform XLas-2 of Guanine nucleotide-binding protein G(s) subunit alpha isoforms XLas OS=Mus musculus OX=10090 GN=Gnas	1.201	0.99	1.189	0.362326	0.795925	0.894824
Gnb1	P62874	Guanine nucleotide-binding protein G(I)/G(S)/G(T) subunit beta-1 OS=Mus musculus OX=10090 GN=Gnb1 PE=1 SV=3	1.289	1.051	1.23	0.0251407	0.942595	0.616153
Gnb2	P62880	Guanine nucleotide-binding protein G(I)/G(S)/G(T) subunit beta-2 OS=Mus musculus OX=10090 GN=Gnb2 PE=1 SV=3	1.095	1.116	1.187	0.426254	0.75135	0.642228
Gng12	Q9DAS9	Guanine nucleotide-binding protein G(I)/G(S)/G(O) subunit gamma-12 OS=Mus musculus OX=10090 GN=Gng12 PE=1 SV=3	1.123	1.506	1.757	0.291744	0.0715123	0.0418388
Gng2	P63213	Guanine nucleotide-binding protein G(I)/G(S)/G(O) subunit gamma-2 OS=Mus musculus OX=10090 GN=Gng2 PE=1 SV=2	0.857	1.159	0.994	0.108704	0.658464	0.659473
Gnl3	Q8CI11	Guanine nucleotide-binding protein-like 3 OS=Mus musculus OX=10090 GN=Gnl3 PE=1 SV=2	0.909	1.121	0.941	0.462007	0.913033	0.671674
Gnpda1	O88958	Glucosamine-6-phosphate isomerase 1 OS=Mus musculus OX=10090 GN=Gnpda1 PE=1 SV=3	0.9	0.793	0.726	0.225758	0.0969797	0.064096
Gns	Q8BFR4	N-acetylglucosamine-6-sulfatase OS=Mus musculus OX=10090 GN=Gns PE=1 SV=1	0.971	0.811	0.842	0.667387	0.125489	0.249677
Golga2	Q921M4	Golgin subfamily A member 2 OS=Mus musculus OX=10090 GN=Golga2 PE=1 SV=3	1.172	0.736	0.95	0.281825	0.161207	0.638905
Golga3	P55937	Golgin subfamily A member 3 OS=Mus musculus OX=10090 GN=Golga3 PE=1 SV=3	1.204	0.948	1.054	0.206549	0.682582	0.889944
Golga5	Q9QYE6	Golgin subfamily A member 5 OS=Mus musculus OX=10090 GN=Golga5 PE=1 SV=2	1.348	0.693	0.934	0.140035	0.26629	0.700844
Golga7	Q91W53	Golgin subfamily A member 7 OS=Mus musculus OX=10090 GN=Golga7 PE=1 SV=1	0.981	1.569	1.538	0.806526	0.312175	0.378931
Golim4	Q8BXA1	Golgi integral membrane protein 4 OS=Mus musculus OX=10090 GN=Golim4 PE=1 SV=1	0.944	1.062	1.002	0.680694	0.96449	0.809463
Golph3	Q9CRA5	Golgi phosphoprotein 3 OS=Mus musculus OX=10090 GN=Golph3 PE=1 SV=1	0.723	1.642	1.187	0.0323301	0.303287	0.853052
Golph3l	Q8R088	Golgi phosphoprotein 3-like OS=Mus musculus OX=10090 GN=Golph3l PE=1 SV=1	0.01	0.056	0.01	1e-17	2.22045e-16	1e-17
Golt1b	Q9CR60	Vesicle transport protein GOT1B OS=Mus musculus OX=10090 GN=Golt1b PE=1 SV=1	1.046	2.255	2.36	0.868629	0.0893748	0.0981703
Gorasp2	Q99JX3	Golgi reassembly-stacking protein 2 OS=Mus musculus OX=10090 GN=Gorasp2 PE=1 SV=3	1.283	1.358	1.456	0.0746704	0.413129	0.315444
Gosr2	O35166	Golgi SNAP receptor complex member 2 OS=Mus musculus OX=10090 GN=Gosr2 PE=1 SV=2	1.523	2.01	3.061	0.00715982	0.0705899	0.00516285
Got1	P05201	Aspartate aminotransferase, cytoplasmic OS=Mus musculus OX=10090 GN=Got1 PE=1 SV=3	0.913	0.986	0.876	0.287535	0.689944	0.334863
Got2	P05202	Aspartate aminotransferase, mitochondrial OS=Mus musculus OX=10090 GN=Got2 PE=1 SV=1	0.909	1.092	1.026	0.267194	0.852118	0.826412
Gp49a	Q61450	Mast cell surface glycoprotein Gp49A OS=Mus musculus OX=10090 GN=Gp49a PE=1 SV=1	0.855	1.286	1.099	0.226836	0.60776	0.959693
Gpaa1	Q9WTK3	Glycosylphosphatidylinositol anchor attachment 1 protein OS=Mus musculus OX=10090 GN=Gpaa1 PE=1 SV=3	0.91	0.728	0.612	0.436257	0.201791	0.0706415
Gpd1l	Q3ULJ0	Glycerol-3-phosphate dehydrogenase 1-like protein OS=Mus musculus OX=10090 GN=Gpd1l PE=1 SV=2	0.852	0.666	0.567	0.159824	0.0582151	0.0218827
Gpd2	Q64521	Glycerol-3-phosphate dehydrogenase, mitochondrial OS=Mus musculus OX=10090 GN=Gpd2 PE=1 SV=2	1.102	1.705	2.054	0.364086	0.0146798	0.00532529
Gphn	Q8BUV3	Gephyrin OS=Mus musculus OX=10090 GN=Gphn PE=1 SV=2	100	0.01	20.489	1e-17	1e-17	1.60193e-08
Gpi	P06745	Glucose-6-phosphate isomerase OS=Mus musculus OX=10090 GN=Gpi PE=1 SV=4	0.984	1.205	1.165	0.765826	0.447039	0.706038
Gpnmb	Q99P91	Transmembrane glycoprotein NMB OS=Mus musculus OX=10090 GN=Gpnmb PE=1 SV=2	0.945	0.459	0.444	0.477476	1.44237e-06	3.04271e-05
Gpr137b	Q8BNQ3	Integral membrane protein GPR137B OS=Mus musculus OX=10090 GN=Gpr137b PE=1 SV=2	0.932	1.092	1.018	0.697013	0.995338	0.83561
Gpr84	Q8CIM5	G-protein coupled receptor 84 OS=Mus musculus OX=10090 GN=Gpr84 PE=1 SV=1	1.118	1.573	1.709	0.411386	0.159709	0.140852
Gpr89	Q8BS95	Golgi pH regulator OS=Mus musculus OX=10090 GN=Gpr89 PE=1 SV=2	1.341	1.178	2.388	0.0956058	0.803079	0.0772384
Gps1	Q99LD4	COP9 signalosome complex subunit 1 OS=Mus musculus OX=10090 GN=Gps1 PE=1 SV=1	1.004	1.054	1.009	0.935343	0.970524	0.787022
Gpsm3	Q3U1Z5	G-protein-signaling modulator 3 OS=Mus musculus OX=10090 GN=Gpsm3 PE=1 SV=2	1.332	0.324	0.431	0.228062	0.00353772	0.0399637
Gpx1	P11352	Glutathione peroxidase 1 OS=Mus musculus OX=10090 GN=Gpx1 PE=1 SV=2	1.056	0.851	0.805	0.764298	0.350544	0.237898
Gpx4	O70325	Phospholipid hydroperoxide glutathione peroxidase OS=Mus musculus OX=10090 GN=Gpx4 PE=1 SV=4	1.048	1.003	1.016	0.782005	0.806521	0.792981
Gramd1a	Q8VEF1	Protein Aster-A OS=Mus musculus OX=10090 GN=Gramd1a PE=1 SV=2	100	0.01	1	1e-17	1e-17	0.840247
Gramd1b	Q80TI0	Protein Aster-B OS=Mus musculus OX=10090 GN=Gramd1b PE=1 SV=2	0.976	1.384	1.35	0.798097	0.630849	0.7303
Grb2	Q60631	Growth factor receptor-bound protein 2 OS=Mus musculus OX=10090 GN=Grb2 PE=1 SV=1	0.954	0.938	0.937	0.555505	0.463591	0.516651
Gripap1	Q8VD04	GRIP1-associated protein 1 OS=Mus musculus OX=10090 GN=Gripap1 PE=1 SV=1	0.976	0.837	0.816	0.765646	0.397197	0.364879
Grk2	Q99MK8	Beta-adrenergic receptor kinase 1 OS=Mus musculus OX=10090 GN=Grk2 PE=1 SV=2	1.058	1.856	1.785	0.710485	0.0290463	0.0671806
Grm7	Q68ED2	Metabotropic glutamate receptor 7 OS=Mus musculus OX=10090 GN=Grm7 PE=1 SV=1	0.968	1.373	1.329	0.684279	0.392116	0.552088
Grn	P28798	Progranulin OS=Mus musculus OX=10090 GN=Grn PE=1 SV=2	1.183	0.922	1.016	0.11974	0.456562	0.743067
Grpel1	Q99LP6	GrpE protein homolog 1, mitochondrial OS=Mus musculus OX=10090 GN=Grpel1 PE=1 SV=1	1.098	1.595	1.693	0.504716	0.139331	0.125981
Grsf1	Q8C5Q4	G-rich sequence factor 1 OS=Mus musculus OX=10090 GN=Grsf1 PE=1 SV=2	1.237	0.54	0.668	0.297499	0.0848289	0.249121
Gsdmd	Q9D8T2	Gasdermin-D OS=Mus musculus OX=10090 GN=Gsdmd PE=1 SV=1	1.214	1.832	2.311	0.100446	0.0258457	0.0033822
Gsk3a	Q2NL51	Glycogen synthase kinase-3 alpha OS=Mus musculus OX=10090 GN=Gsk3a PE=1 SV=2	0.773	1.253	0.969	0.0903414	0.716784	0.745832
Gsk3b	Q9WV60	Glycogen synthase kinase-3 beta OS=Mus musculus OX=10090 GN=Gsk3b PE=1 SV=2	0.91	1.424	1.296	0.447296	0.473262	0.670679
Gsn	P13020-2	Isoform 2 of Gelsolin OS=Mus musculus OX=10090 GN=Gsn	1.041	0.84	0.876	0.781104	0.184806	0.335042
Gspt1	Q8R050	Eukaryotic peptide chain release factor GTP-binding subunit ERF3A OS=Mus musculus OX=10090 GN=Gspt1 PE=1 SV=2	1.01	0.993	1.079	0.898991	0.716091	0.926305
Gsr	P47791	Glutathione reductase, mitochondrial OS=Mus musculus OX=10090 GN=Gsr PE=1 SV=3	0.988	1.285	1.333	0.799505	0.257859	0.310312
Gss	P51855	Glutathione synthetase OS=Mus musculus OX=10090 GN=Gss PE=1 SV=1	0.738	1.615	1.793	0.0282368	0.288729	0.18606
Gsta3	P30115	Glutathione S-transferase A3 OS=Mus musculus OX=10090 GN=Gsta3 PE=1 SV=2	0.93	0.876	0.766	0.528048	0.506758	0.299327
Gstk1	Q9DCM2	Glutathione S-transferase kappa 1 OS=Mus musculus OX=10090 GN=Gstk1 PE=1 SV=3	1.122	0.794	0.891	0.696176	0.49965	0.639133
Gstm1	P10649	Glutathione S-transferase Mu 1 OS=Mus musculus OX=10090 GN=Gstm1 PE=1 SV=2	0.88	0.937	0.823	0.15043	0.486019	0.207447
Gstm2	P15626	Glutathione S-transferase Mu 2 OS=Mus musculus OX=10090 GN=Gstm2 PE=1 SV=2	0.932	0.993	1.017	0.611488	0.802599	0.843581
Gstm5	P48774	Glutathione S-transferase Mu 5 OS=Mus musculus OX=10090 GN=Gstm5 PE=1 SV=1	1.201	1.323	1.589	0.288985	0.624751	0.340156
Gsto1	O09131	Glutathione S-transferase omega-1 OS=Mus musculus OX=10090 GN=Gsto1 PE=1 SV=2	0.911	1.041	0.957	0.28527	0.92969	0.582846
Gstp1	P19157	Glutathione S-transferase P 1 OS=Mus musculus OX=10090 GN=Gstp1 PE=1 SV=2	0.91	0.958	0.901	0.284517	0.651366	0.438875
Gstt3	Q99L20	Glutathione S-transferase theta-3 OS=Mus musculus OX=10090 GN=Gstt3 PE=1 SV=1	1.152	0.626	0.721	0.600484	0.199557	0.342355
Gstz1	Q9WVL0	Maleylacetoacetate isomerase OS=Mus musculus OX=10090 GN=Gstz1 PE=1 SV=1	0.771	1.198	0.806	0.137438	0.800159	0.482924
Gtf2e2	Q9D902	General transcription factor IIE subunit 2 OS=Mus musculus OX=10090 GN=Gtf2e2 PE=1 SV=2	0.73	1.879	1.371	0.0799791	0.206196	0.683827
Gtf2f1	Q3THK3	General transcription factor IIF subunit 1 OS=Mus musculus OX=10090 GN=Gtf2f1 PE=1 SV=2	1.097	0.872	0.956	0.776245	0.626649	0.735958
Gtf2f2	Q8R0A0	General transcription factor IIF subunit 2 OS=Mus musculus OX=10090 GN=Gtf2f2 PE=1 SV=1	1.094	0.535	0.586	0.591201	0.00334778	0.0192443
Gtf2h2	Q9JIB4	General transcription factor IIH subunit 2 OS=Mus musculus OX=10090 GN=Gtf2h2 PE=1 SV=1	1.541	2.484	3.828	0.0872268	0.121617	0.0425688
Gtf2i	Q9ESZ8	General transcription factor II-I OS=Mus musculus OX=10090 GN=Gtf2i PE=1 SV=3	0.769	0.943	0.683	0.0652322	0.685798	0.19137
Gtpbp1	O08582	GTP-binding protein 1 OS=Mus musculus OX=10090 GN=Gtpbp1 PE=1 SV=2	0.904	1.196	1.513	0.416667	0.800447	0.401988
Gtpbp4	Q99ME9	Nucleolar GTP-binding protein 1 OS=Mus musculus OX=10090 GN=Gtpbp4 PE=1 SV=3	0.819	0.684	0.787	0.282056	0.239354	0.445486
Gtpbp8	Q9CY28	GTP-binding protein 8 OS=Mus musculus OX=10090 GN=Gtpbp8 PE=2 SV=1	0.986	1.488	1.586	0.919615	0.49533	0.498403
Guk1	Q64520	Guanylate kinase OS=Mus musculus OX=10090 GN=Guk1 PE=1 SV=2	1.318	0.482	0.635	0.294498	0.140764	0.390382
Gusb	P12265	Beta-glucuronidase OS=Mus musculus OX=10090 GN=Gusb PE=1 SV=2	0.793	0.769	0.654	0.0122144	0.0660671	0.0188549
Gvin1	Q80SU7	Interferon-induced very large GTPase 1 OS=Mus musculus OX=10090 GN=Gvin1 PE=1 SV=1	1.113	2.946	3.27	0.335349	7.97933e-08	2.30636e-06
Gxylt1	Q3UHH8	Glucoside xylosyltransferase 1 OS=Mus musculus OX=10090 GN=Gxylt1 PE=1 SV=2	0.572	1.339	0.766	0.00670426	0.661025	0.503368
Gyg1	Q9R062	Glycogenin-1 OS=Mus musculus OX=10090 GN=Gyg1 PE=1 SV=3	0.988	1.021	0.959	0.806241	0.875888	0.638974
Gzma	P11032	Granzyme A OS=Mus musculus OX=10090 GN=Gzma PE=1 SV=2	0.889	0.47	0.325	0.498531	0.0435391	0.0116476
H1-0	P10922	Histone H1.0 OS=Mus musculus OX=10090 GN=H1-0 PE=2 SV=4	0.785	0.869	0.726	0.0159982	0.288724	0.069024
H1-1	P43275	Histone H1.1 OS=Mus musculus OX=10090 GN=H1-1 PE=1 SV=2	0.805	0.654	0.541	0.0174793	0.00559769	0.00118249
H1-2	P15864	Histone H1.2 OS=Mus musculus OX=10090 GN=H1-2 PE=1 SV=2	0.778	1.007	0.783	0.00687758	0.778928	0.134444
H1-4	P43274	Histone H1.4 OS=Mus musculus OX=10090 GN=H1-4 PE=1 SV=2	0.863	0.95	0.893	0.100697	0.537747	0.382126
H1-5	P43276	Histone H1.5 OS=Mus musculus OX=10090 GN=H1-5 PE=1 SV=2	0.889	0.987	0.892	0.182591	0.691429	0.377459
H2-Aa	P14434	H-2 class II histocompatibility antigen, A-B alpha chain OS=Mus musculus OX=10090 GN=H2-Aa PE=1 SV=2	1.166	2.006	1.888	0.179863	0.00442458	0.0254234
H2-Ab1	P14483	H-2 class II histocompatibility antigen, A beta chain OS=Mus musculus OX=10090 GN=H2-Ab1 PE=1 SV=1	1.002	1.494	1.509	0.960571	0.0844634	0.169396
H2-D1	P01899	H-2 class I histocompatibility antigen, D-B alpha chain OS=Mus musculus OX=10090 GN=H2-D1 PE=1 SV=2	1.344	1.532	2.048	0.00386832	0.0318411	0.00237828
H2-DMa	P28078	Class II histocompatibility antigen, M alpha chain OS=Mus musculus OX=10090 GN=H2-DMa PE=1 SV=1	0.941	1.34	1.261	0.644289	0.666124	0.83877
H2-K1	P01901	H-2 class I histocompatibility antigen, K-B alpha chain OS=Mus musculus OX=10090 GN=H2-K1 PE=1 SV=1	1.575	2.188	3.384	6.42622e-06	6.1554e-05	6.34245e-08
H2-Q8	P14430	H-2 class I histocompatibility antigen, Q8 alpha chain OS=Mus musculus OX=10090 GN=H2-Q8 PE=3 SV=1	12.739	100	100	1e-17	1e-17	1e-17
H2-T23	P06339	H-2 class I histocompatibility antigen, D-37 alpha chain OS=Mus musculus OX=10090 GN=H2-T23 PE=1 SV=1	1.61	16.092	21.314	0.0320195	1.30654e-07	1.04458e-08
H2ac20	Q64523	Histone H2A type 2-C OS=Mus musculus OX=10090 GN=H2ac20 PE=1 SV=3	1.225	0.644	0.669	0.0523773	0.00416175	0.0249777
H2ac21	Q64522	Histone H2A type 2-B OS=Mus musculus OX=10090 GN=H2ac21 PE=1 SV=3	1.207	1.236	1.128	0.0729886	0.366568	0.847141
H2aw	Q8BFU2	Histone H2A type 3 OS=Mus musculus OX=10090 GN=H2aw PE=1 SV=3	1.229	1.22	0.716	0.0483279	0.40615	0.0552366
H2az2	Q3THW5	Histone H2A.V OS=Mus musculus OX=10090 GN=H2az2 PE=1 SV=3	0.881	0.963	0.849	0.154111	0.589397	0.264355
H2bc3	Q64475	Histone H2B type 1-B OS=Mus musculus OX=10090 GN=H2bc3 PE=1 SV=3	0.85	1.285	1.047	0.0721131	0.258052	0.900345
H3-3a	P84244	Histone H3.3 OS=Mus musculus OX=10090 GN=H3-3a PE=1 SV=2	1.539	0.599	0.922	1.89813e-05	0.00103734	0.469275
H3c1	P68433	Histone H3.1 OS=Mus musculus OX=10090 GN=H3c1 PE=1 SV=2	0.918	0.884	0.788	0.311951	0.301345	0.142379
H3c2	P84228	Histone H3.2 OS=Mus musculus OX=10090 GN=H3c2 PE=1 SV=2	0.772	0.908	0.701	0.00550095	0.379342	0.0434706
H4c1	P62806	Histone H4 OS=Mus musculus OX=10090 GN=H4c1 PE=1 SV=2	0.907	0.863	0.714	0.259611	0.241661	0.0534646
H6pd	Q8CFX1	GDH/6PGL endoplasmic bifunctional protein OS=Mus musculus OX=10090 GN=H6pd PE=1 SV=2	1.076	0.802	0.863	0.619563	0.265461	0.404556
Habp2	Q8K0D2	Hyaluronan-binding protein 2 OS=Mus musculus OX=10090 GN=Habp2 PE=1 SV=2	0.75	1.034	0.776	0.060597	0.89287	0.394439
Hacd2	Q9D3B1	Very-long-chain (3R)-3-hydroxyacyl-CoA dehydratase 2 OS=Mus musculus OX=10090 GN=Hacd2 PE=1 SV=1	1.009	0.855	0.863	0.936992	0.446203	0.490087
Hacd3	Q8K2C9	Very-long-chain (3R)-3-hydroxyacyl-CoA dehydratase 3 OS=Mus musculus OX=10090 GN=Hacd3 PE=1 SV=2	1.218	0.924	1.039	0.061686	0.384658	0.829067
Hadh	Q61425	Hydroxyacyl-coenzyme A dehydrogenase, mitochondrial OS=Mus musculus OX=10090 GN=Hadh PE=1 SV=2	1.054	0.533	0.766	0.728849	0.00445142	0.200867
Hadha	Q8BMS1	Trifunctional enzyme subunit alpha, mitochondrial OS=Mus musculus OX=10090 GN=Hadha PE=1 SV=1	1.034	1.322	1.295	0.831588	0.195449	0.379486
Hadhb	Q99JY0	Trifunctional enzyme subunit beta, mitochondrial OS=Mus musculus OX=10090 GN=Hadhb PE=1 SV=1	0.992	1.083	1.095	0.828937	0.888093	0.93297
Hagh	Q99KB8	Hydroxyacylglutathione hydrolase, mitochondrial OS=Mus musculus OX=10090 GN=Hagh PE=1 SV=2	1.009	0.787	0.794	0.929321	0.42685	0.463274
Hars1	Q61035	Histidine--tRNA ligase, cytoplasmic OS=Mus musculus OX=10090 GN=Hars1 PE=1 SV=2	0.966	1.001	0.881	0.639573	0.710998	0.332878
Hars2	Q99KK9	Histidine--tRNA ligase, mitochondrial OS=Mus musculus OX=10090 GN=Hars2 PE=1 SV=1	0.924	1.016	0.939	0.645452	0.875923	0.714396
Hat1	Q8BY71	Histone acetyltransferase type B catalytic subunit OS=Mus musculus OX=10090 GN=Hat1 PE=1 SV=1	0.785	3.115	2.444	0.131654	0.0122071	0.107762
Hba	P01942	Hemoglobin subunit alpha OS=Mus musculus OX=10090 GN=Hba PE=1 SV=2	1.075	0.563	0.678	0.545668	0.000274707	0.0296263
Hbb-b1	P02088	Hemoglobin subunit beta-1 OS=Mus musculus OX=10090 GN=Hbb-b1 PE=1 SV=2	1.017	0.508	0.509	0.966152	2.34789e-05	0.000422824
Hbs1l	Q69ZS7	HBS1-like protein OS=Mus musculus OX=10090 GN=Hbs1l PE=1 SV=2	1.118	100	100	0.583073	1e-17	1e-17
Hccs	P53702	Holocytochrome c-type synthase OS=Mus musculus OX=10090 GN=Hccs PE=1 SV=2	0.988	1.153	1.139	0.805184	0.77387	0.885062
Hcfc1	Q61191	Host cell factor 1 OS=Mus musculus OX=10090 GN=Hcfc1 PE=1 SV=2	1.338	0.886	1.196	0.061744	0.557013	0.847686
Hck	P08103	Tyrosine-protein kinase HCK OS=Mus musculus OX=10090 GN=Hck PE=1 SV=4	1.276	3.687	5.279	0.018228	5.50656e-10	1.98417e-11
Hcls1	P49710	Hematopoietic lineage cell-specific protein OS=Mus musculus OX=10090 GN=Hcls1 PE=1 SV=2	2.3	2.878	5.519	1e-17	3.49197e-06	1.25455e-13
Hdac1	O09106	Histone deacetylase 1 OS=Mus musculus OX=10090 GN=Hdac1 PE=1 SV=1	1.043	0.909	1.153	0.874655	0.458447	0.862347
Hdac6	Q9Z2V5	Histone deacetylase 6 OS=Mus musculus OX=10090 GN=Hdac6 PE=1 SV=3	0.898	1.439	1.199	0.530873	0.56563	0.904256
Hdgf	P51859	Hepatoma-derived growth factor OS=Mus musculus OX=10090 GN=Hdgf PE=1 SV=2	1.075	0.942	1.026	0.565522	0.503333	0.77587
Hdhd2	Q3UGR5	Haloacid dehalogenase-like hydrolase domain-containing protein 2 OS=Mus musculus OX=10090 GN=Hdhd2 PE=1 SV=2	0.941	1.408	1.437	0.570272	0.43324	0.485523
Hdlbp	Q8VDJ3	Vigilin OS=Mus musculus OX=10090 GN=Hdlbp PE=1 SV=1	1.191	1.143	1.111	0.076768	0.746684	0.913846
Heatr5a	Q5PRF0	HEAT repeat-containing protein 5A OS=Mus musculus OX=10090 GN=Heatr5a PE=1 SV=2	0.841	1.223	1.314	0.198972	0.71339	0.652169
Heatr5b	Q8C547	HEAT repeat-containing protein 5B OS=Mus musculus OX=10090 GN=Heatr5b PE=1 SV=3	0.924	0.953	1.169	0.620808	0.723441	0.910084
Heatr6	Q6P1G0	HEAT repeat-containing protein 6 OS=Mus musculus OX=10090 GN=Heatr6 PE=1 SV=1	0.701	1.76	1.233	0.10187	0.358069	0.847813
Heatr9	Q5QNV8	Protein HEATR9 OS=Mus musculus OX=10090 GN=Heatr9 PE=4 SV=1	0.818	0.618	0.505	0.182292	0.118524	0.0474658
Hebp1	Q9R257	Heme-binding protein 1 OS=Mus musculus OX=10090 GN=Hebp1 PE=1 SV=2	0.977	0.783	0.895	0.684369	0.159396	0.407874
Hectd1	Q69ZR2	E3 ubiquitin-protein ligase HECTD1 OS=Mus musculus OX=10090 GN=Hectd1 PE=1 SV=2	1.177	0.992	1.168	0.541241	0.822555	0.949977
Hectd3	Q3U487	E3 ubiquitin-protein ligase HECTD3 OS=Mus musculus OX=10090 GN=Hectd3 PE=1 SV=2	0.881	1.456	1.283	0.492433	0.534514	0.79784
Helz2	E9QAM5	Helicase with zinc finger domain 2 OS=Mus musculus OX=10090 GN=Helz2 PE=1 SV=1	1.11	1.437	1.803	0.441726	0.274962	0.0940272
Herc4	Q6PAV2	Probable E3 ubiquitin-protein ligase HERC4 OS=Mus musculus OX=10090 GN=Herc4 PE=1 SV=2	1.051	0.828	0.827	0.857275	0.497378	0.513009
Herc6	F2Z461	E3 ISG15--protein ligase Herc6 OS=Mus musculus OX=10090 GN=Herc6 PE=2 SV=1	1.201	5.823	6.472	0.26754	1.37838e-05	5.69508e-06
Hexa	P29416	Beta-hexosaminidase subunit alpha OS=Mus musculus OX=10090 GN=Hexa PE=1 SV=2	0.881	0.867	0.761	0.152623	0.253679	0.103258
Hexb	P20060	Beta-hexosaminidase subunit beta OS=Mus musculus OX=10090 GN=Hexb PE=1 SV=2	0.909	0.87	0.767	0.270529	0.261689	0.111037
Hexim1	Q8R409	Protein HEXIM1 OS=Mus musculus OX=10090 GN=Hexim1 PE=1 SV=1	0.86	9.435	9.457	0.37769	6.56762e-07	5.37848e-06
Hgs	Q99LI8	Hepatocyte growth factor-regulated tyrosine kinase substrate OS=Mus musculus OX=10090 GN=Hgs PE=1 SV=2	1.093	1.147	1.329	0.603568	0.838269	0.562223
Hgsnat	Q3UDW8	Heparan-alpha-glucosaminide N-acetyltransferase OS=Mus musculus OX=10090 GN=Hgsnat PE=1 SV=2	0.972	1.035	1.006	0.712102	0.946463	0.824316
Hibadh	Q99L13	3-hydroxyisobutyrate dehydrogenase, mitochondrial OS=Mus musculus OX=10090 GN=Hibadh PE=1 SV=1	1.027	1.181	0.966	0.935814	0.656582	0.662318
Hibch	Q8QZS1	3-hydroxyisobutyryl-CoA hydrolase, mitochondrial OS=Mus musculus OX=10090 GN=Hibch PE=1 SV=1	0.945	0.778	0.986	0.581874	0.297501	0.756711
Hint1	P70349	Histidine triad nucleotide-binding protein 1 OS=Mus musculus OX=10090 GN=Hint1 PE=1 SV=3	1.047	0.726	0.719	0.716671	0.0299498	0.0478883
Hint2	Q9D0S9	Histidine triad nucleotide-binding protein 2, mitochondrial OS=Mus musculus OX=10090 GN=Hint2 PE=1 SV=1	1.046	1.139	1.224	0.783287	0.800099	0.663661
Hip1	Q8VD75	Huntingtin-interacting protein 1 OS=Mus musculus OX=10090 GN=Hip1 PE=1 SV=2	1.001	0.687	0.7	0.905022	0.0867099	0.108375
Hk1	P17710	Hexokinase-1 OS=Mus musculus OX=10090 GN=Hk1 PE=1 SV=3	1.004	1.134	1.093	0.928432	0.682707	0.939942
Hk2	O08528	Hexokinase-2 OS=Mus musculus OX=10090 GN=Hk2 PE=1 SV=1	1.115	1.292	1.496	0.32733	0.246206	0.119052
Hk3	Q3TRM8	Hexokinase-3 OS=Mus musculus OX=10090 GN=Hk3 PE=1 SV=2	0.966	1.11	1.027	0.628742	0.77552	0.830323
Hltf	Q6PCN7	Helicase-like transcription factor OS=Mus musculus OX=10090 GN=Hltf PE=1 SV=1	8.991	0.2	4.023	1e-17	0.000557114	0.0135516
Hm13	Q9D8V0	Minor histocompatibility antigen H13 OS=Mus musculus OX=10090 GN=Hm13 PE=1 SV=1	1.024	1.188	1.193	0.973116	0.641136	0.732389
Hmbs	P22907	Porphobilinogen deaminase OS=Mus musculus OX=10090 GN=Hmbs PE=1 SV=2	0.923	2.316	2.139	0.488735	0.025591	0.0740498
Hmga1	P17095	High mobility group protein HMG-I/HMG-Y OS=Mus musculus OX=10090 GN=Hmga1 PE=1 SV=4	1.057	1.575	1.666	0.73429	0.123856	0.125552
Hmga1	P17095-1	Isoform HMG-Y of High mobility group protein HMG-I/HMG-Y OS=Mus musculus OX=10090 GN=Hmga1	0.857	0.848	0.755	0.104185	0.34479	0.162636
Hmga2	P52927	High mobility group protein HMGI-C OS=Mus musculus OX=10090 GN=Hmga2 PE=1 SV=1	0.99	0.809	0.749	0.844773	0.334649	0.255342
Hmgb1	P63158	High mobility group protein B1 OS=Mus musculus OX=10090 GN=Hmgb1 PE=1 SV=2	0.875	1.053	0.873	0.143629	0.967003	0.294236
Hmgb2	P30681	High mobility group protein B2 OS=Mus musculus OX=10090 GN=Hmgb2 PE=1 SV=3	0.889	0.907	0.779	0.197907	0.455556	0.159143
Hmgcl	P38060	Hydroxymethylglutaryl-CoA lyase, mitochondrial OS=Mus musculus OX=10090 GN=Hmgcl PE=1 SV=2	0.987	1.16	0.949	0.833728	0.655517	0.52213
Hmgcs1	Q8JZK9	Hydroxymethylglutaryl-CoA synthase, cytoplasmic OS=Mus musculus OX=10090 GN=Hmgcs1 PE=1 SV=1	0.964	1.948	1.893	0.695273	0.0847651	0.14331
Hmgn1	P18608	Non-histone chromosomal protein HMG-14 OS=Mus musculus OX=10090 GN=Hmgn1 PE=1 SV=2	1.05	0.902	0.947	0.927425	0.657745	0.724521
Hmgn5	Q9JL35	High mobility group nucleosome-binding domain-containing protein 5 OS=Mus musculus OX=10090 GN=Hmgn5 PE=1 SV=2	0.883	0.921	0.814	0.434541	0.698741	0.513254
Hmox1	P14901	Heme oxygenase 1 OS=Mus musculus OX=10090 GN=Hmox1 PE=1 SV=1	1.24	2.916	3.924	0.0386469	4.48291e-09	1.01352e-09
Hmox2	O70252	Heme oxygenase 2 OS=Mus musculus OX=10090 GN=Hmox2 PE=1 SV=1	1.236	0.989	1.23	0.0383117	0.634345	0.5877
Hnrnpa1	P49312	Heterogeneous nuclear ribonucleoprotein A1 OS=Mus musculus OX=10090 GN=Hnrnpa1 PE=1 SV=2	1.024	0.916	0.985	0.897096	0.378497	0.620689
Hnrnpa2b1	O88569	Heterogeneous nuclear ribonucleoproteins A2/B1 OS=Mus musculus OX=10090 GN=Hnrnpa2b1 PE=1 SV=2	1.086	1.115	1.136	0.474604	0.757814	0.796461
Hnrnpa3	Q8BG05	Heterogeneous nuclear ribonucleoprotein A3 OS=Mus musculus OX=10090 GN=Hnrnpa3 PE=1 SV=1	1.053	0.951	0.989	0.693771	0.542165	0.692568
Hnrnpa3	Q8BG05-2	Isoform 2 of Heterogeneous nuclear ribonucleoprotein A3 OS=Mus musculus OX=10090 GN=Hnrnpa3	1.101	1.159	1.276	0.489644	0.759093	0.586578
Hnrnpab	Q99020	Heterogeneous nuclear ribonucleoprotein A/B OS=Mus musculus OX=10090 GN=Hnrnpab PE=1 SV=1	1.037	1.182	1.244	0.812095	0.518779	0.492514
Hnrnpc	Q9Z204-2	Isoform C1 of Heterogeneous nuclear ribonucleoproteins C1/C2 OS=Mus musculus OX=10090 GN=Hnrnpc	0.939	1.127	1.13	0.439915	0.709656	0.814124
Hnrnpd	Q60668	Heterogeneous nuclear ribonucleoprotein D0 OS=Mus musculus OX=10090 GN=Hnrnpd PE=1 SV=2	0.987	1.08	1.113	0.790637	0.898542	0.869403
Hnrnpdl	Q9Z130	Heterogeneous nuclear ribonucleoprotein D-like OS=Mus musculus OX=10090 GN=Hnrnpdl PE=1 SV=1	1.031	1.013	1.263	0.951626	0.842392	0.672688
Hnrnpf	Q9Z2X1	Heterogeneous nuclear ribonucleoprotein F OS=Mus musculus OX=10090 GN=Hnrnpf PE=1 SV=3	1.212	1.021	1.278	0.0669224	0.840688	0.414715
Hnrnph2	P70333	Heterogeneous nuclear ribonucleoprotein H2 OS=Mus musculus OX=10090 GN=Hnrnph2 PE=1 SV=1	1.172	1.065	1.197	0.126592	0.928888	0.695501
Hnrnpk	P61979	Heterogeneous nuclear ribonucleoprotein K OS=Mus musculus OX=10090 GN=Hnrnpk PE=1 SV=1	1.016	2.028	2.06	0.940548	0.00805703	0.0217322
Hnrnpk	P61979-3	Isoform 3 of Heterogeneous nuclear ribonucleoprotein K OS=Mus musculus OX=10090 GN=Hnrnpk	1.155	1.015	1.198	0.180279	0.817157	0.610023
Hnrnpl	Q8R081	Heterogeneous nuclear ribonucleoprotein L OS=Mus musculus OX=10090 GN=Hnrnpl PE=1 SV=2	1.161	0.883	0.975	0.191623	0.332332	0.607685
Hnrnpll	Q921F4	Heterogeneous nuclear ribonucleoprotein L-like OS=Mus musculus OX=10090 GN=Hnrnpll PE=1 SV=3	0.91	0.824	0.717	0.469492	0.400596	0.203616
Hnrnpm	Q9D0E1	Heterogeneous nuclear ribonucleoprotein M OS=Mus musculus OX=10090 GN=Hnrnpm PE=1 SV=3	1.16	1.194	1.361	0.148659	0.601922	0.340015
Hnrnpu	Q8VEK3	Heterogeneous nuclear ribonucleoprotein U OS=Mus musculus OX=10090 GN=Hnrnpu PE=1 SV=1	1.072	1.06	1.158	0.56188	0.987261	0.727114
Hnrnpul1	Q8VDM6	Heterogeneous nuclear ribonucleoprotein U-like protein 1 OS=Mus musculus OX=10090 GN=Hnrnpul1 PE=1 SV=1	0.954	0.878	0.807	0.556525	0.42962	0.243356
Hnrnpul2	Q00PI9	Heterogeneous nuclear ribonucleoprotein U-like protein 2 OS=Mus musculus OX=10090 GN=Hnrnpul2 PE=1 SV=2	1.084	0.947	0.981	0.453438	0.463015	0.63019
Hook3	Q8BUK6	Protein Hook homolog 3 OS=Mus musculus OX=10090 GN=Hook3 PE=1 SV=2	1.21	1.034	1.287	0.257173	0.922003	0.691608
Hoxd1	Q01822	Homeobox protein Hox-D1 OS=Mus musculus OX=10090 GN=Hoxd1 PE=2 SV=2	1.81	0.904	1.636	0.0001285	0.592251	0.250691
Hp1bp3	Q3TEA8	Heterochromatin protein 1-binding protein 3 OS=Mus musculus OX=10090 GN=Hp1bp3 PE=1 SV=1	0.863	1.1	0.96	0.119929	0.881797	0.582829
Hpcal1	P62748	Hippocalcin-like protein 1 OS=Mus musculus OX=10090 GN=Hpcal1 PE=1 SV=2	1.01	1.086	1.05	0.962019	0.935102	0.874759
Hpf1	Q8CFE2	Histone PARylation factor 1 OS=Mus musculus OX=10090 GN=Hpf1 PE=1 SV=1	1.035	0.811	0.846	0.904112	0.489279	0.569798
Hpgds	Q9JHF7	Hematopoietic prostaglandin D synthase OS=Mus musculus OX=10090 GN=Hpgds PE=1 SV=3	0.895	1.077	0.923	0.230684	0.965821	0.569992
Hprt1	P00493	Hypoxanthine-guanine phosphoribosyltransferase OS=Mus musculus OX=10090 GN=Hprt1 PE=1 SV=3	0.935	0.916	0.806	0.413174	0.407071	0.173213
Hps5	P59438	Hermansky-Pudlak syndrome 5 protein homolog OS=Mus musculus OX=10090 GN=Hps5 PE=1 SV=2	1.2	2.483	2.979	0.412836	0.0935113	0.0502455
Hpse	Q6YGZ1	Heparanase OS=Mus musculus OX=10090 GN=Hpse PE=1 SV=3	0.794	0.882	0.682	0.0189276	0.303398	0.0290992
Hs1bp3	Q3TC93	HCLS1-binding protein 3 OS=Mus musculus OX=10090 GN=Hs1bp3 PE=1 SV=2	0.947	0.958	0.667	0.570006	0.737287	0.125698
Hs2st1	Q8R3H7	Heparan sulfate 2-O-sulfotransferase 1 OS=Mus musculus OX=10090 GN=Hs2st1 PE=1 SV=2	1.145	0.818	0.936	0.498832	0.477079	0.698859
Hsbp1	Q9CQZ1	Heat shock factor-binding protein 1 OS=Mus musculus OX=10090 GN=Hsbp1 PE=1 SV=1	0.904	2.49	2.252	0.46624	0.0413513	0.123534
Hscb	Q8K3A0	Iron-sulfur cluster co-chaperone protein HscB OS=Mus musculus OX=10090 GN=Hscb PE=1 SV=2	1.296	0.671	0.875	0.186732	0.223296	0.592419
Hsd17b10	O08756	3-hydroxyacyl-CoA dehydrogenase type-2 OS=Mus musculus OX=10090 GN=Hsd17b10 PE=1 SV=4	0.927	1.194	1.261	0.364552	0.491063	0.451825
Hsd17b11	Q9EQ06	Estradiol 17-beta-dehydrogenase 11 OS=Mus musculus OX=10090 GN=Hsd17b11 PE=1 SV=1	0.88	1.368	1.173	0.151605	0.136263	0.680946
Hsd17b12	O70503	Very-long-chain 3-oxoacyl-CoA reductase OS=Mus musculus OX=10090 GN=Hsd17b12 PE=1 SV=1	1.094	1.26	1.408	0.431508	0.308757	0.203315
Hsd17b4	P51660	Peroxisomal multifunctional enzyme type 2 OS=Mus musculus OX=10090 GN=Hsd17b4 PE=1 SV=3	0.968	1.064	1.07	0.639401	0.970649	0.981548
Hsd17b8	P50171	Estradiol 17-beta-dehydrogenase 8 OS=Mus musculus OX=10090 GN=Hsd17b8 PE=1 SV=2	0.931	1.12	1.043	0.563926	0.956172	0.873108
Hsd3b7	Q9EQC1	3 beta-hydroxysteroid dehydrogenase type 7 OS=Mus musculus OX=10090 GN=Hsd3b7 PE=1 SV=1	0.415	2.15	0.892	1.77058e-12	0.00887929	0.530064
Hsdl1	Q8BTX9	Inactive hydroxysteroid dehydrogenase-like protein 1 OS=Mus musculus OX=10090 GN=Hsdl1 PE=1 SV=1	0.975	1.354	1.278	0.657951	0.306316	0.603431
Hsdl2	Q2TPA8	Hydroxysteroid dehydrogenase-like protein 2 OS=Mus musculus OX=10090 GN=Hsdl2 PE=1 SV=1	0.103	1.114	0.108	1e-17	0.955193	8.33796e-08
Hsp90aa1	P07901	Heat shock protein HSP 90-alpha OS=Mus musculus OX=10090 GN=Hsp90aa1 PE=1 SV=4	1.117	1.132	1.196	0.319025	0.691006	0.61655
Hsp90ab1	P11499	Heat shock protein HSP 90-beta OS=Mus musculus OX=10090 GN=Hsp90ab1 PE=1 SV=3	1.17	1.164	1.453	0.140087	0.578201	0.155714
Hsp90b1	P08113	Endoplasmin OS=Mus musculus OX=10090 GN=Hsp90b1 PE=1 SV=2	1.147	0.995	1.149	0.203089	0.726445	0.755088
Hspa14	Q99M31	Heat shock 70 kDa protein 14 OS=Mus musculus OX=10090 GN=Hspa14 PE=1 SV=2	0.876	1.411	1.4	0.293886	0.482397	0.525793
Hspa1a	Q61696	Heat shock 70 kDa protein 1A OS=Mus musculus OX=10090 GN=Hspa1a PE=1 SV=2	1.442	1.813	3.826	0.0187623	0.175986	0.00217325
Hspa4	Q61316	Heat shock 70 kDa protein 4 OS=Mus musculus OX=10090 GN=Hspa4 PE=1 SV=1	1.042	1.099	1.121	0.776339	0.820605	0.843781
Hspa4l	P48722	Heat shock 70 kDa protein 4L OS=Mus musculus OX=10090 GN=Hspa4l PE=1 SV=2	0.938	1.022	0.958	0.671506	0.90121	0.74006
Hspa5	P20029	Endoplasmic reticulum chaperone BiP OS=Mus musculus OX=10090 GN=Hspa5 PE=1 SV=3	1.229	0.881	1.121	0.0486244	0.292867	0.843972
Hspa8	P63017	Heat shock cognate 71 kDa protein OS=Mus musculus OX=10090 GN=Hspa8 PE=1 SV=1	1.213	1.224	1.466	0.0659318	0.394968	0.143566
Hspa9	P38647	Stress-70 protein, mitochondrial OS=Mus musculus OX=10090 GN=Hspa9 PE=1 SV=3	1.156	0.86	1.016	0.178643	0.23326	0.789487
Hspbp1	Q99P31	Hsp70-binding protein 1 OS=Mus musculus OX=10090 GN=Hspbp1 PE=1 SV=1	0.892	0.631	0.603	0.379942	0.0750937	0.0749866
Hspd1	P63038	60 kDa heat shock protein, mitochondrial OS=Mus musculus OX=10090 GN=Hspd1 PE=1 SV=1	1.179	0.751	0.945	0.122079	0.0484503	0.543643
Hspe1	Q64433	10 kDa heat shock protein, mitochondrial OS=Mus musculus OX=10090 GN=Hspe1 PE=1 SV=2	1.155	1.06	1.265	0.181378	0.984085	0.442462
Hspg2	Q05793	Basement membrane-specific heparan sulfate proteoglycan core protein OS=Mus musculus OX=10090 GN=Hspg2 PE=1 SV=1	0.01	0.127	0.01	1e-17	1.23294e-06	1e-17
Hsph1	Q61699	Heat shock protein 105 kDa OS=Mus musculus OX=10090 GN=Hsph1 PE=1 SV=2	1.219	1.554	2.399	0.194857	0.285779	0.0305292
Htatip2	Q9Z2G9	Oxidoreductase HTATIP2 OS=Mus musculus OX=10090 GN=Htatip2 PE=1 SV=3	0.885	0.893	0.788	0.342878	0.567701	0.378507
Htatsf1	Q8BGC0	HIV Tat-specific factor 1 homolog OS=Mus musculus OX=10090 GN=Htatsf1 PE=1 SV=1	1.099	1.103	1.213	0.74403	0.990877	0.849213
Htra2	Q9JIY5	Serine protease HTRA2, mitochondrial OS=Mus musculus OX=10090 GN=Htra2 PE=1 SV=2	1.034	1.405	1.416	0.859469	0.283628	0.361222
Htt	P42859	Huntingtin OS=Mus musculus OX=10090 GN=Htt PE=1 SV=2	1.194	1.05	1.059	0.0924069	0.942828	0.881195
Huwe1	Q7TMY8	E3 ubiquitin-protein ligase HUWE1 OS=Mus musculus OX=10090 GN=Huwe1 PE=1 SV=5	0.892	1.077	1.125	0.31274	0.958656	0.906205
Hvcn1	Q3U2S8	Voltage-gated hydrogen channel 1 OS=Mus musculus OX=10090 GN=Hvcn1 PE=1 SV=2	1.072	1.12	1.121	0.671024	0.817016	0.947938
Hyou1	Q9JKR6	Hypoxia up-regulated protein 1 OS=Mus musculus OX=10090 GN=Hyou1 PE=1 SV=1	1.037	1.148	1.147	0.810978	0.632602	0.760703
Iah1	Q9DB29	Isoamyl acetate-hydrolyzing esterase 1 homolog OS=Mus musculus OX=10090 GN=Iah1 PE=1 SV=1	0.938	0.86	0.812	0.524632	0.466909	0.388801
Iars1	Q8BU30	Isoleucine--tRNA ligase, cytoplasmic OS=Mus musculus OX=10090 GN=Iars1 PE=1 SV=2	0.936	0.903	0.93	0.452275	0.324485	0.438768
Iars2	Q8BIJ6	Isoleucine--tRNA ligase, mitochondrial OS=Mus musculus OX=10090 GN=Iars2 PE=1 SV=1	1.098	1.174	1.115	0.386774	0.610702	0.94196
Icam1	P13597	Intercellular adhesion molecule 1 OS=Mus musculus OX=10090 GN=Icam1 PE=1 SV=1	1.029	5.032	5.333	0.871346	1e-17	4.21885e-14
Icoslg	Q9JHJ8	ICOS ligand OS=Mus musculus OX=10090 GN=Icoslg PE=1 SV=1	0.665	5.226	3.473	0.00716292	8.43377e-05	0.0119537
Ide	Q9JHR7	Insulin-degrading enzyme OS=Mus musculus OX=10090 GN=Ide PE=1 SV=1	0.897	0.863	0.772	0.354001	0.332796	0.154007
Idh1	O88844	Isocitrate dehydrogenase [NADP] cytoplasmic OS=Mus musculus OX=10090 GN=Idh1 PE=1 SV=2	0.867	0.863	0.78	0.112055	0.2426	0.129868
Idh2	P54071	Isocitrate dehydrogenase [NADP], mitochondrial OS=Mus musculus OX=10090 GN=Idh2 PE=1 SV=3	0.907	1.029	0.963	0.257128	0.876795	0.603885
Idh3a	Q9D6R2	Isocitrate dehydrogenase [NAD] subunit alpha, mitochondrial OS=Mus musculus OX=10090 GN=Idh3a PE=1 SV=1	1.035	0.977	1.027	0.918942	0.705843	0.775672
Idh3g	P70404	Isocitrate dehydrogenase [NAD] subunit gamma 1, mitochondrial OS=Mus musculus OX=10090 GN=Idh3g PE=1 SV=1	1.066	1.013	1.08	0.717291	0.796199	0.927718
Idi1	P58044	Isopentenyl-diphosphate Delta-isomerase 1 OS=Mus musculus OX=10090 GN=Idi1 PE=1 SV=1	1.038	1.116	1.307	0.877579	0.831514	0.518788
Idua	P48441	Alpha-L-iduronidase OS=Mus musculus OX=10090 GN=Idua PE=1 SV=2	1.118	0.635	0.659	0.570311	0.12399	0.181877
Ier3ip1	Q9CR20	Immediate early response 3-interacting protein 1 OS=Mus musculus OX=10090 GN=Ier3ip1 PE=3 SV=1	0.858	1.659	1.423	0.132376	0.0800649	0.355719
Ifi204	P0DOV2	Interferon-activable protein 204 OS=Mus musculus OX=10090 GN=Ifi204 PE=1 SV=1	1.058	3.44	3.502	0.656601	9.13314e-12	2.53972e-08
Ifi205a	Q8CGE8	Interferon-activable protein 205-A OS=Mus musculus OX=10090 GN=Ifi205a PE=2 SV=1	1.176	30.91	34.052	0.392177	5.77316e-14	7.63833e-13
Ifi30	Q9ESY9	Gamma-interferon-inducible lysosomal thiol reductase OS=Mus musculus OX=10090 GN=Ifi30 PE=1 SV=3	0.673	0.332	0.277	0.00682584	8.39752e-06	1.74458e-06
Ifi35	Q9D8C4	Interferon-induced 35 kDa protein homolog OS=Mus musculus OX=10090 GN=Ifi35 PE=1 SV=3	1.213	2.732	3.023	0.177074	0.00305498	0.00440145
Ifih1	Q8R5F7	Interferon-induced helicase C domain-containing protein 1 OS=Mus musculus OX=10090 GN=Ifih1 PE=1 SV=1	1.285	4.263	5.087	0.0400197	8.42504e-07	7.19785e-09
Ifit1	Q64282	Interferon-induced protein with tetratricopeptide repeats 1 OS=Mus musculus OX=10090 GN=Ifit1 PE=1 SV=2	1.302	18.162	25.884	0.0103394	1e-17	1e-17
Ifit2	Q64112	Interferon-induced protein with tetratricopeptide repeats 2 OS=Mus musculus OX=10090 GN=Ifit2 PE=1 SV=1	1.25	9.926	14.276	0.0314889	1e-17	1e-17
Ifit3	Q64345	Interferon-induced protein with tetratricopeptide repeats 3 OS=Mus musculus OX=10090 GN=Ifit3 PE=1 SV=1	1.47	13.877	17.432	0.000141607	1e-17	1e-17
Ifitm2	Q99J93	Interferon-induced transmembrane protein 2 OS=Mus musculus OX=10090 GN=Ifitm2 PE=1 SV=1	0.845	2.136	1.804	0.230281	0.0604497	0.195655
Ifitm3	Q9CQW9	Interferon-induced transmembrane protein 3 OS=Mus musculus OX=10090 GN=Ifitm3 PE=1 SV=1	1.316	4.041	5.544	0.00757297	2.24443e-12	6.21725e-15
Ifnar2	O35664	Interferon alpha/beta receptor 2 OS=Mus musculus OX=10090 GN=Ifnar2 PE=1 SV=2	1.174	1.464	1.718	0.571954	0.547801	0.478136
Ifngr1	P15261	Interferon gamma receptor 1 OS=Mus musculus OX=10090 GN=Ifngr1 PE=1 SV=3	1.196	0.43	0.514	0.485009	0.0526682	0.0907367
Igbp1	Q61249	Immunoglobulin-binding protein 1 OS=Mus musculus OX=10090 GN=Igbp1 PE=1 SV=1	1.125	0.744	0.841	0.487855	0.225491	0.429513
Igf2bp2	Q5SF07	Insulin-like growth factor 2 mRNA-binding protein 2 OS=Mus musculus OX=10090 GN=Igf2bp2 PE=1 SV=1	1.103	2.523	2.784	0.731089	0.10393	0.11691
Igf2r	Q07113	Cation-independent mannose-6-phosphate receptor OS=Mus musculus OX=10090 GN=Igf2r PE=1 SV=1	0.868	0.729	0.611	0.362	0.30165	0.13146
Igsf6	P0C6B7	Immunoglobulin superfamily member 6 OS=Mus musculus OX=10090 GN=Igsf6 PE=2 SV=1	1.001	1.282	1.422	0.921109	0.509652	0.387477
Igsf8	Q8R366	Immunoglobulin superfamily member 8 OS=Mus musculus OX=10090 GN=Igsf8 PE=1 SV=2	1.206	1.743	2.102	0.300205	0.235545	0.15041
Iigp1	Q9QZ85	Interferon-inducible GTPase 1 OS=Mus musculus OX=10090 GN=Iigp1 PE=1 SV=2	1.232	1.562	1.998	0.239039	0.384643	0.187433
Ik	Q9Z1M8	Protein Red OS=Mus musculus OX=10090 GN=Ik PE=1 SV=2	1.033	1.041	1.075	0.990903	0.914202	0.975242
Ikbip	Q9DBZ1	Inhibitor of nuclear factor kappa-B kinase-interacting protein OS=Mus musculus OX=10090 GN=Ikbip PE=1 SV=2	1.554	3.904	6.068	0.00488769	0.000456694	5.7776e-06
Ikbkb	O88351	Inhibitor of nuclear factor kappa-B kinase subunit beta OS=Mus musculus OX=10090 GN=Ikbkb PE=1 SV=1	0.985	1.147	1.48	0.854287	0.889938	0.544737
Ikbke	Q9R0T8	Inhibitor of nuclear factor kappa-B kinase subunit epsilon OS=Mus musculus OX=10090 GN=Ikbke PE=1 SV=2	10.916	100	100	1e-17	1e-17	1e-17
Ikbkg	O88522	NF-kappa-B essential modulator OS=Mus musculus OX=10090 GN=Ikbkg PE=1 SV=2	1.246	0.566	0.692	0.171752	0.0528725	0.186714
Il16	O54824	Pro-interleukin-16 OS=Mus musculus OX=10090 GN=Il16 PE=1 SV=3	0.01	0.335	0.01	1e-17	0.0300171	1e-17
Il1a	P01582	Interleukin-1 alpha OS=Mus musculus OX=10090 GN=Il1a PE=1 SV=1	1.574	3.174	4.793	0.000106812	6.12772e-05	2.69944e-08
Il1b	P10749	Interleukin-1 beta OS=Mus musculus OX=10090 GN=Il1b PE=1 SV=1	1.112	81.39	96.057	0.316226	1e-17	1e-17
Il1rn	P25085	Interleukin-1 receptor antagonist protein OS=Mus musculus OX=10090 GN=Il1rn PE=2 SV=1	1.542	4.511	6.507	0.000205802	2.69385e-06	2.17799e-11
Ilf2	Q9CXY6	Interleukin enhancer-binding factor 2 OS=Mus musculus OX=10090 GN=Ilf2 PE=1 SV=1	0.899	1.38	1.21	0.247659	0.192913	0.697205
Ilf3	Q9Z1X4	Interleukin enhancer-binding factor 3 OS=Mus musculus OX=10090 GN=Ilf3 PE=1 SV=2	0.963	0.859	0.809	0.660675	0.408364	0.285121
Ilk	O55222	Integrin-linked protein kinase OS=Mus musculus OX=10090 GN=Ilk PE=1 SV=2	0.941	0.905	0.967	0.458473	0.453411	0.643522
Ilvbl	Q8BU33	2-hydroxyacyl-CoA lyase 2 OS=Mus musculus OX=10090 GN=Ilvbl PE=1 SV=1	0.992	1.418	1.501	0.811074	0.263983	0.267915
Immt	Q8CAQ8-2	Isoform 2 of MICOS complex subunit Mic60 OS=Mus musculus OX=10090 GN=Immt	1.125	0.914	1.01	0.24854	0.404877	0.7688
Impa1	O55023	Inositol monophosphatase 1 OS=Mus musculus OX=10090 GN=Impa1 PE=1 SV=1	0.97	0.691	0.683	0.624258	0.0492901	0.0592436
Impa2	Q91UZ5	Inositol monophosphatase 2 OS=Mus musculus OX=10090 GN=Impa2 PE=1 SV=1	0.841	0.593	0.499	0.31006	0.142895	0.0829483
Impact	O55091	Protein IMPACT OS=Mus musculus OX=10090 GN=Impact PE=1 SV=2	1.108	1.483	1.644	0.600097	0.39619	0.320184
Impdh2	P24547	Inosine-5'-monophosphate dehydrogenase 2 OS=Mus musculus OX=10090 GN=Impdh2 PE=1 SV=2	1.121	0.858	0.849	0.40461	0.358193	0.300341
Inf2	Q0GNC1	Inverted formin-2 OS=Mus musculus OX=10090 GN=Inf2 PE=1 SV=1	0.957	0.65	0.623	0.752414	0.19291	0.189577
Inpp1	P49442	Inositol polyphosphate 1-phosphatase OS=Mus musculus OX=10090 GN=Inpp1 PE=1 SV=2	0.961	0.922	0.886	0.760191	0.742507	0.720853
Inpp4a	Q9EPW0	Inositol polyphosphate-4-phosphatase type I A OS=Mus musculus OX=10090 GN=Inpp4a PE=1 SV=1	0.098	1.104	0.061	1e-17	0.997498	1.53875e-06
Inpp4b	Q6P1Y8	Type II inositol 3,4-bisphosphate 4-phosphatase OS=Mus musculus OX=10090 GN=Inpp4b PE=2 SV=1	0.782	6.951	9.515	0.0457902	1.27454e-13	3.39728e-14
Inpp5d	Q9ES52	Phosphatidylinositol 3,4,5-trisphosphate 5-phosphatase 1 OS=Mus musculus OX=10090 GN=Inpp5d PE=1 SV=2	1.01	1.002	0.977	0.999269	0.682017	0.583486
Inpp5k	Q8C5L6	Inositol polyphosphate 5-phosphatase K OS=Mus musculus OX=10090 GN=Inpp5k PE=1 SV=2	12.932	0.096	1.467	1e-17	1.19868e-06	0.590176
Inppl1	Q6P549	Phosphatidylinositol 3,4,5-trisphosphate 5-phosphatase 2 OS=Mus musculus OX=10090 GN=Inppl1 PE=1 SV=1	0.767	0.773	0.573	0.0998555	0.377922	0.10745
Insrr	Q9WTL4	Insulin receptor-related protein OS=Mus musculus OX=10090 GN=Insrr PE=1 SV=2	1.376	0.56	0.77	0.136487	0.101863	0.41286
Ints3	Q7TPD0	Integrator complex subunit 3 OS=Mus musculus OX=10090 GN=Ints3 PE=1 SV=2	1.096	0.864	1.065	0.630908	0.501646	0.891986
Ints4	Q8CIM8	Integrator complex subunit 4 OS=Mus musculus OX=10090 GN=Ints4 PE=1 SV=1	1.001	0.958	0.959	0.894533	0.806241	0.814809
Ipo11	Q8K2V6	Importin-11 OS=Mus musculus OX=10090 GN=Ipo11 PE=1 SV=1	0.854	0.67	0.591	0.412055	0.29849	0.200824
Ipo4	Q8VI75	Importin-4 OS=Mus musculus OX=10090 GN=Ipo4 PE=1 SV=1	13.761	100	100	1e-17	1e-17	1e-17
Ipo5	Q8BKC5	Importin-5 OS=Mus musculus OX=10090 GN=Ipo5 PE=1 SV=3	0.916	0.999	0.866	0.305827	0.746633	0.30738
Ipo7	Q9EPL8	Importin-7 OS=Mus musculus OX=10090 GN=Ipo7 PE=1 SV=2	1.055	1.021	1.115	0.744538	0.891696	0.905644
Ipo9	Q91YE6	Importin-9 OS=Mus musculus OX=10090 GN=Ipo9 PE=1 SV=3	0.956	0.938	0.897	0.798344	0.701455	0.641537
Iqgap1	Q9JKF1	Ras GTPase-activating-like protein IQGAP1 OS=Mus musculus OX=10090 GN=Iqgap1 PE=1 SV=2	0.972	0.966	0.921	0.675891	0.604125	0.466508
Iqgap2	Q3UQ44	Ras GTPase-activating-like protein IQGAP2 OS=Mus musculus OX=10090 GN=Iqgap2 PE=1 SV=2	1.07	0.69	0.717	0.538766	0.0129442	0.0558948
Iqsec2	Q5DU25	IQ motif and SEC7 domain-containing protein 2 OS=Mus musculus OX=10090 GN=Iqsec2 PE=1 SV=3	0.969	0.491	0.476	0.791147	0.05205	0.0614999
Irak3	Q8K4B2	Interleukin-1 receptor-associated kinase 3 OS=Mus musculus OX=10090 GN=Irak3 PE=1 SV=2	1.376	5.878	8.44	0.00776441	3.68644e-07	4.14518e-09
Irak4	Q8R4K2	Interleukin-1 receptor-associated kinase 4 OS=Mus musculus OX=10090 GN=Irak4 PE=1 SV=1	0.01	0.054	0.01	1e-17	1.05832e-08	1e-17
Irf5	P56477	Interferon regulatory factor 5 OS=Mus musculus OX=10090 GN=Irf5 PE=1 SV=1	0.838	1.344	1.111	0.205835	0.553431	0.999061
Irf8	P23611	Interferon regulatory factor 8 OS=Mus musculus OX=10090 GN=Irf8 PE=1 SV=1	1	0.111	0.088	0.901638	4.36127e-06	1.56341e-07
Irgm1	Q60766	Immunity-related GTPase family M protein 1 OS=Mus musculus OX=10090 GN=Irgm1 PE=1 SV=1	1.204	2.992	3.476	0.0935629	5.58636e-07	3.77751e-07
Isca2	Q9DCB8	Iron-sulfur cluster assembly 2 homolog, mitochondrial OS=Mus musculus OX=10090 GN=Isca2 PE=1 SV=2	1.349	0.859	1.159	0.116009	0.545811	0.922226
Iscu	Q9D7P6	Iron-sulfur cluster assembly enzyme ISCU, mitochondrial OS=Mus musculus OX=10090 GN=Iscu PE=1 SV=1	1.073	0.78	0.837	0.849716	0.482321	0.536693
Isg15	Q64339	Ubiquitin-like protein ISG15 OS=Mus musculus OX=10090 GN=Isg15 PE=1 SV=4	1.643	17.995	26.294	7.71207e-07	1e-17	1e-17
Isg20	Q9JL16	Interferon-stimulated gene 20 kDa protein OS=Mus musculus OX=10090 GN=Isg20 PE=1 SV=1	1.83	100	14.294	0.000132238	1e-17	1.39311e-12
Isoc1	Q91V64	Isochorismatase domain-containing protein 1 OS=Mus musculus OX=10090 GN=Isoc1 PE=1 SV=1	0.756	1.35	1.287	0.00641194	0.322432	0.562934
Isoc2a	P85094	Isochorismatase domain-containing protein 2A OS=Mus musculus OX=10090 GN=Isoc2a PE=1 SV=1	0.713	1.595	1.267	0.000854998	0.0632158	0.582385
Ist1	Q9CX00	IST1 homolog OS=Mus musculus OX=10090 GN=Ist1 PE=1 SV=1	1.161	1.201	1.195	0.257045	0.616533	0.777719
Isyna1	Q9JHU9	Inositol-3-phosphate synthase 1 OS=Mus musculus OX=10090 GN=Isyna1 PE=1 SV=1	0.763	0.996	0.91	0.00785147	0.799815	0.499902
Itga4	Q00651	Integrin alpha-4 OS=Mus musculus OX=10090 GN=Itga4 PE=1 SV=1	0.811	1.335	1.082	0.146796	0.593042	0.972932
Itga5	P11688	Integrin alpha-5 OS=Mus musculus OX=10090 GN=Itga5 PE=1 SV=3	1.177	2.006	2.324	0.155027	0.00404754	0.00211395
Itga6	Q61739	Integrin alpha-6 OS=Mus musculus OX=10090 GN=Itga6 PE=1 SV=3	0.906	0.632	0.559	0.372068	0.0404819	0.0156239
Itgal	P24063	Integrin alpha-L OS=Mus musculus OX=10090 GN=Itgal PE=1 SV=2	1.258	3.152	3.953	0.0267703	9.66791e-10	6.77869e-10
Itgam	P05555	Integrin alpha-M OS=Mus musculus OX=10090 GN=Itgam PE=1 SV=2	1.134	1.116	1.328	0.248547	0.751862	0.319183
Itgav	P43406	Integrin alpha-V OS=Mus musculus OX=10090 GN=Itgav PE=1 SV=2	1.107	0.674	0.697	0.441921	0.0637995	0.0873523
Itgax	Q9QXH4	Integrin alpha-X OS=Mus musculus OX=10090 GN=Itgax PE=1 SV=1	0.804	0.826	0.651	0.0611545	0.339347	0.0555861
Itgb1	P09055	Integrin beta-1 OS=Mus musculus OX=10090 GN=Itgb1 PE=1 SV=1	1.1	1.349	1.445	0.402481	0.157985	0.163324
Itgb2	P11835	Integrin beta-2 OS=Mus musculus OX=10090 GN=Itgb2 PE=1 SV=2	1.185	1.028	1.201	0.10874	0.872989	0.601085
Itgb3	O54890	Integrin beta-3 OS=Mus musculus OX=10090 GN=Itgb3 PE=1 SV=2	0.993	0.832	0.678	0.872333	0.402018	0.184304
Itgb5	O70309	Integrin beta-5 OS=Mus musculus OX=10090 GN=Itgb5 PE=1 SV=2	0.824	0.705	0.581	0.167506	0.188679	0.0690947
Itih2	Q61703	Inter-alpha-trypsin inhibitor heavy chain H2 OS=Mus musculus OX=10090 GN=Itih2 PE=1 SV=1	0.887	1.024	0.908	0.50661	0.860262	0.662116
Itih3	Q61704	Inter-alpha-trypsin inhibitor heavy chain H3 OS=Mus musculus OX=10090 GN=Itih3 PE=1 SV=3	0.724	1.449	1.05	0.0231453	0.4056	0.899155
Itm2b	O89051	Integral membrane protein 2B OS=Mus musculus OX=10090 GN=Itm2b PE=1 SV=1	1.176	0.663	0.699	0.200727	0.0461837	0.0728004
Itm2c	Q91VK4	Integral membrane protein 2C OS=Mus musculus OX=10090 GN=Itm2c PE=1 SV=2	1.826	7.218	9.272	0.00487023	7.44816e-06	9.60089e-07
Itpa	Q9D892	Inosine triphosphate pyrophosphatase OS=Mus musculus OX=10090 GN=Itpa PE=1 SV=2	1.042	0.728	0.938	0.812875	0.125655	0.582275
Itsn2	Q9Z0R6	Intersectin-2 OS=Mus musculus OX=10090 GN=Itsn2 PE=1 SV=2	1.054	1.135	1.127	0.80357	0.841252	0.899006
Ivd	Q9JHI5	Isovaleryl-CoA dehydrogenase, mitochondrial OS=Mus musculus OX=10090 GN=Ivd PE=1 SV=1	1.114	1.06	1.225	0.401283	0.999841	0.644268
Jak1	P52332	Tyrosine-protein kinase JAK1 OS=Mus musculus OX=10090 GN=Jak1 PE=1 SV=1	1.047	0.899	1.025	0.845595	0.588401	0.89094
Jph4	Q80WT0	Junctophilin-4 OS=Mus musculus OX=10090 GN=Jph4 PE=2 SV=1	1.107	100	100	0.600495	1e-17	1e-17
Jpt2	Q6PGH2	Jupiter microtubule associated homolog 2 OS=Mus musculus OX=10090 GN=Jpt2 PE=1 SV=1	100	0.01	3.183	1e-17	1e-17	0.029605
Jup	Q02257	Junction plakoglobin OS=Mus musculus OX=10090 GN=Jup PE=1 SV=3	.	0.01	0.01	.	1e-17	1e-17
Kars1	Q99MN1	Lysine--tRNA ligase OS=Mus musculus OX=10090 GN=Kars1 PE=1 SV=1	1.081	1.029	1.121	0.603792	0.878867	0.931042
Kcmf1	Q80UY2	E3 ubiquitin-protein ligase KCMF1 OS=Mus musculus OX=10090 GN=Kcmf1 PE=1 SV=1	1.068	1.175	1.254	0.864924	0.879285	0.824678
Kcnab2	P62482	Voltage-gated potassium channel subunit beta-2 OS=Mus musculus OX=10090 GN=Kcnab2 PE=1 SV=1	0.955	1.045	1.051	0.524971	0.934732	0.863528
Kcnq5	Q9JK45	Potassium voltage-gated channel subfamily KQT member 5 OS=Mus musculus OX=10090 GN=Kcnq5 PE=1 SV=2	1.087	0.966	1.05	0.663818	0.707736	0.890768
Kctd12	Q6WVG3	BTB/POZ domain-containing protein KCTD12 OS=Mus musculus OX=10090 GN=Kctd12 PE=1 SV=1	1.039	2.413	2.746	0.796213	3.85492e-06	6.43126e-06
Kctd8	Q50H33	BTB/POZ domain-containing protein KCTD8 OS=Mus musculus OX=10090 GN=Kctd8 PE=1 SV=1	1.312	2.19	2.873	0.302792	0.200914	0.124574
Kdelr1	Q99JH8	ER lumen protein-retaining receptor 1 OS=Mus musculus OX=10090 GN=Kdelr1 PE=1 SV=1	1.098	1.174	1.289	0.643009	0.850062	0.751797
Kdm1a	Q6ZQ88	Lysine-specific histone demethylase 1A OS=Mus musculus OX=10090 GN=Kdm1a PE=1 SV=2	0.938	0.815	0.765	0.656793	0.554882	0.441156
Kdm3a	Q6PCM1	Lysine-specific demethylase 3A OS=Mus musculus OX=10090 GN=Kdm3a PE=1 SV=1	1.001	1.243	1.244	0.90395	0.76394	0.850483
Khdrbs1	Q60749	KH domain-containing, RNA-binding, signal transduction-associated protein 1 OS=Mus musculus OX=10090 GN=Khdrbs1 PE=1 SV=2	1.094	1.669	1.586	0.562992	0.0600927	0.187196
Khsrp	Q3U0V1	Far upstream element-binding protein 2 OS=Mus musculus OX=10090 GN=Khsrp PE=1 SV=2	1.146	1.059	1.123	0.252002	0.97667	0.898102
Kiaa1109	A2AAE1	Transmembrane protein KIAA1109 OS=Mus musculus OX=10090 GN=Kiaa1109 PE=1 SV=4	0.925	100	100	0.609634	1e-17	1e-17
Kiaa1522	A2A7S8-2	Isoform 2 of Uncharacterized protein KIAA1522 OS=Mus musculus OX=10090 GN=Kiaa1522	0.759	0.723	0.549	0.126082	0.328626	0.147681
Kiaa2013	Q91X21	Uncharacterized protein KIAA2013 OS=Mus musculus OX=10090 GN=Kiaa2013 PE=1 SV=1	0.958	1.275	1.166	0.667787	0.59591	0.905106
Kif1a	P33173	Kinesin-like protein KIF1A OS=Mus musculus OX=10090 GN=Kif1a PE=1 SV=2	0.927	0.66	0.612	0.520963	0.143354	0.108698
Kif2a	P28740-1	Isoform 1 of Kinesin-like protein KIF2A OS=Mus musculus OX=10090 GN=Kif2a	0.891	1.257	1.12	0.545801	0.750095	0.99931
Kif3a	P28741	Kinesin-like protein KIF3A OS=Mus musculus OX=10090 GN=Kif3a PE=1 SV=2	1.033	0.649	0.671	0.987885	0.338978	0.440449
Kif3b	Q61771	Kinesin-like protein KIF3B OS=Mus musculus OX=10090 GN=Kif3b PE=1 SV=1	1.035	1.386	1.435	0.904716	0.531947	0.540991
Kif5b	Q61768	Kinesin-1 heavy chain OS=Mus musculus OX=10090 GN=Kif5b PE=1 SV=3	1.127	0.927	1.045	0.29678	0.470941	0.837882
Kifap3	P70188	Kinesin-associated protein 3 OS=Mus musculus OX=10090 GN=Kifap3 PE=1 SV=1	0.774	1.206	0.933	0.0684705	0.742386	0.698432
Kifc3	O35231	Kinesin-like protein KIFC3 OS=Mus musculus OX=10090 GN=Kifc3 PE=1 SV=4	1.266	0.685	0.868	0.313418	0.272301	0.582382
Klc1	O88447	Kinesin light chain 1 OS=Mus musculus OX=10090 GN=Klc1 PE=1 SV=3	1.479	1.02	1.142	0.0182938	0.875536	0.912288
Klf10	O89091	Krueppel-like factor 10 OS=Mus musculus OX=10090 GN=Klf10 PE=1 SV=1	1.289	100	100	0.179443	1e-17	1e-17
Klhl30	Q8C3F7	Kelch-like protein 30 OS=Mus musculus OX=10090 GN=Klhl30 PE=2 SV=1	0.606	100	100	5.04766e-06	1e-17	1e-17
Klra2	Q60660	Killer cell lectin-like receptor 2 OS=Mus musculus OX=10090 GN=Klra2 PE=2 SV=1	1.62	14.102	18.295	0.0366628	1.5366e-06	3.85211e-06
Kpna1	Q60960	Importin subunit alpha-5 OS=Mus musculus OX=10090 GN=Kpna1 PE=1 SV=2	1.42	0.927	1.546	0.0276889	0.697093	0.408871
Kpna2	P52293	Importin subunit alpha-1 OS=Mus musculus OX=10090 GN=Kpna2 PE=1 SV=2	0.792	2.684	2.127	0.202688	0.0724812	0.220678
Kpna3	O35344	Importin subunit alpha-4 OS=Mus musculus OX=10090 GN=Kpna3 PE=1 SV=1	0.957	1.231	1.246	0.592876	0.440269	0.584807
Kpna4	O35343	Importin subunit alpha-3 OS=Mus musculus OX=10090 GN=Kpna4 PE=1 SV=1	1.213	1.165	1.921	0.195625	0.826643	0.0771683
Kpna6	O35345	Importin subunit alpha-7 OS=Mus musculus OX=10090 GN=Kpna6 PE=1 SV=2	1.175	0.928	1.029	0.191008	0.58454	0.860552
Kpnb1	P70168	Importin subunit beta-1 OS=Mus musculus OX=10090 GN=Kpnb1 PE=1 SV=2	0.961	1.277	1.202	0.591726	0.274241	0.598536
Kras	P32883-2	Isoform 2B of GTPase KRas OS=Mus musculus OX=10090 GN=Kras	1.624	0.914	1.483	0.000920874	0.57792	0.309465
Krr1	Q8BGA5	KRR1 small subunit processome component homolog OS=Mus musculus OX=10090 GN=Krr1 PE=2 SV=1	0.748	0.77	0.576	0.035298	0.226165	0.0409797
Krt1	P04104	Keratin, type II cytoskeletal 1 OS=Mus musculus OX=10090 GN=Krt1 PE=1 SV=4	1.2	0.336	0.391	0.0964483	3.57756e-11	1.80184e-06
Krt10	P02535	Keratin, type I cytoskeletal 10 OS=Mus musculus OX=10090 GN=Krt10 PE=1 SV=3	1.061	0.339	0.343	0.745386	8.48006e-09	2.75985e-07
Krt13	P08730	Keratin, type I cytoskeletal 13 OS=Mus musculus OX=10090 GN=Krt13 PE=1 SV=2	1.157	0.388	0.449	0.44272	0.00248569	0.0111767
Krt14	Q61781	Keratin, type I cytoskeletal 14 OS=Mus musculus OX=10090 GN=Krt14 PE=1 SV=2	0.985	0.936	0.892	0.775488	0.481993	0.377301
Krt16	Q9Z2K1	Keratin, type I cytoskeletal 16 OS=Mus musculus OX=10090 GN=Krt16 PE=1 SV=3	1.175	0.734	0.816	0.379433	0.312879	0.462101
Krt2	Q3TTY5	Keratin, type II cytoskeletal 2 epidermal OS=Mus musculus OX=10090 GN=Krt2 PE=1 SV=1	1.107	0.556	0.375	0.572292	0.013432	0.000203103
Krt222	Q8CCX5	Keratin-like protein KRT222 OS=Mus musculus OX=10090 GN=Krt222 PE=2 SV=1	0.8	1.488	1.19	0.0239063	0.188638	0.763707
Krt31	Q61765	Keratin, type I cuticular Ha1 OS=Mus musculus OX=10090 GN=Krt31 PE=1 SV=2	0.396	1.422	1.096	4.67524e-09	0.438034	0.995456
Krt42	Q6IFX2	Keratin, type I cytoskeletal 42 OS=Mus musculus OX=10090 GN=Krt42 PE=1 SV=1	1.181	0.834	0.943	0.521086	0.547591	0.722172
Krt5	Q922U2	Keratin, type II cytoskeletal 5 OS=Mus musculus OX=10090 GN=Krt5 PE=1 SV=1	1.148	0.346	0.376	0.182011	1.04666e-10	7.26701e-07
Krt71	Q9R0H5	Keratin, type II cytoskeletal 71 OS=Mus musculus OX=10090 GN=Krt71 PE=1 SV=1	1.092	100	100	0.671183	1e-17	1e-17
Krt72	Q6IME9	Keratin, type II cytoskeletal 72 OS=Mus musculus OX=10090 GN=Krt72 PE=3 SV=1	.	0.01	0.01	.	1e-17	1e-17
Krt73	Q6NXH9	Keratin, type II cytoskeletal 73 OS=Mus musculus OX=10090 GN=Krt73 PE=1 SV=1	2.081	0.467	0.972	8.61427e-07	0.00564088	0.736717
Krt76	Q3UV17	Keratin, type II cytoskeletal 2 oral OS=Mus musculus OX=10090 GN=Krt76 PE=1 SV=1	1.515	0.284	0.43	0.00256717	4.79728e-08	0.000740364
Krt77	Q6IFZ6	Keratin, type II cytoskeletal 1b OS=Mus musculus OX=10090 GN=Krt77 PE=1 SV=1	0.159	2.165	0.344	1e-17	0.181427	0.0596225
Krt79	Q8VED5	Keratin, type II cytoskeletal 79 OS=Mus musculus OX=10090 GN=Krt79 PE=1 SV=2	0.77	0.351	0.27	0.0143806	9.77923e-08	6.81475e-09
Krt87	Q6IMF0	Keratin, type II cuticular 87 OS=Mus musculus OX=10090 GN=Krt87 PE=2 SV=2	1.116	0.829	0.999	0.593014	0.491285	0.818306
Krtcap2	Q5RL79	Keratinocyte-associated protein 2 OS=Mus musculus OX=10090 GN=Krtcap2 PE=1 SV=2	0.915	0.83	0.759	0.39826	0.328283	0.215405
Ktn1	Q61595	Kinectin OS=Mus musculus OX=10090 GN=Ktn1 PE=1 SV=1	1.433	1.423	2.039	0.139443	0.631218	0.316554
Kyat3	Q71RI9	Kynurenine--oxoglutarate transaminase 3 OS=Mus musculus OX=10090 GN=Kyat3 PE=1 SV=1	0.895	0.916	0.82	0.4888	0.668508	0.487518
L3mbtl3	Q8BLB7	Lethal(3)malignant brain tumor-like protein 3 OS=Mus musculus OX=10090 GN=L3mbtl3 PE=1 SV=1	0.815	0.179	0.146	0.196563	1.14219e-09	1.48626e-09
Lacc1	Q8BZT9	Purine nucleoside phosphorylase LACC1 OS=Mus musculus OX=10090 GN=Lacc1 PE=1 SV=1	0.857	2.803	2.402	0.192811	0.00188927	0.031181
Lactb	Q9EP89	Serine beta-lactamase-like protein LACTB, mitochondrial OS=Mus musculus OX=10090 GN=Lactb PE=1 SV=1	0.977	1.214	1.182	0.764551	0.631522	0.77957
Lactb2	Q99KR3	Endoribonuclease LACTB2 OS=Mus musculus OX=10090 GN=Lactb2 PE=1 SV=1	1.066	0.962	1.026	0.827162	0.798028	0.870052
Lamp1	P11438	Lysosome-associated membrane glycoprotein 1 OS=Mus musculus OX=10090 GN=Lamp1 PE=1 SV=2	0.915	0.827	0.757	0.297037	0.155426	0.0979898
Lamp2	P17047	Lysosome-associated membrane glycoprotein 2 OS=Mus musculus OX=10090 GN=Lamp2 PE=1 SV=2	0.935	0.915	0.802	0.415279	0.404589	0.166546
Lamtor1	Q9CQ22	Ragulator complex protein LAMTOR1 OS=Mus musculus OX=10090 GN=Lamtor1 PE=1 SV=1	1.07	1.835	1.862	0.681846	0.0303759	0.0480322
Lamtor2	Q9JHS3	Ragulator complex protein LAMTOR2 OS=Mus musculus OX=10090 GN=Lamtor2 PE=1 SV=1	1.172	1.025	1.17	0.219299	0.817004	0.836652
Lamtor3	O88653	Ragulator complex protein LAMTOR3 OS=Mus musculus OX=10090 GN=Lamtor3 PE=1 SV=1	1	0.605	0.603	0.822615	0.00459261	0.0153543
Lamtor5	Q9D1L9	Ragulator complex protein LAMTOR5 OS=Mus musculus OX=10090 GN=Lamtor5 PE=1 SV=1	1.867	0.872	1.627	4.23988e-05	0.522419	0.284835
Lancl2	Q9JJK2	LanC-like protein 2 OS=Mus musculus OX=10090 GN=Lancl2 PE=1 SV=1	0.935	1	0.895	0.579806	0.815811	0.536585
Lap3	Q9CPY7	Cytosol aminopeptidase OS=Mus musculus OX=10090 GN=Lap3 PE=1 SV=3	1.057	0.922	0.933	0.77187	0.49954	0.504587
Large1	Q9Z1M7	LARGE xylosyl- and glucuronyltransferase 1 OS=Mus musculus OX=10090 GN=Large1 PE=1 SV=1	.	0.01	0.01	.	1e-17	1e-17
Larp1	Q6ZQ58	La-related protein 1 OS=Mus musculus OX=10090 GN=Larp1 PE=1 SV=3	1.237	1.587	1.768	0.222744	0.328802	0.235379
Larp4	Q8BWW4	La-related protein 4 OS=Mus musculus OX=10090 GN=Larp4 PE=1 SV=2	0.827	3.418	2.827	0.174508	0.00473405	0.0320306
Larp4b	Q6A0A2	La-related protein 4B OS=Mus musculus OX=10090 GN=Larp4b PE=1 SV=2	1.288	15.745	16.052	0.166268	3.57619e-10	6.15905e-09
Larp7	Q05CL8	La-related protein 7 OS=Mus musculus OX=10090 GN=Larp7 PE=1 SV=2	0.962	1.002	0.998	0.725748	0.822205	0.750492
Lars1	Q8BMJ2	Leucine--tRNA ligase, cytoplasmic OS=Mus musculus OX=10090 GN=Lars1 PE=1 SV=2	0.916	1.06	1.072	0.330635	0.932071	0.941525
Lars2	Q8VDC0	Probable leucine--tRNA ligase, mitochondrial OS=Mus musculus OX=10090 GN=Lars2 PE=1 SV=1	0.01	0.099	0.01	1e-17	6.16168e-08	1e-17
Las1l	A2BE28	Ribosomal biogenesis protein LAS1L OS=Mus musculus OX=10090 GN=Las1l PE=1 SV=1	0.681	1.025	1.193	0.00881226	0.864398	0.858519
Lasp1	Q61792	LIM and SH3 domain protein 1 OS=Mus musculus OX=10090 GN=Lasp1 PE=1 SV=1	1.77	1.56	2.737	9.30084e-09	0.0567156	8.76277e-05
Lat2	Q9JHL0	Linker for activation of T-cells family member 2 OS=Mus musculus OX=10090 GN=Lat2 PE=1 SV=1	0.95	0.967	0.918	0.709076	0.784769	0.695711
Lbr	Q3U9G9	Delta(14)-sterol reductase LBR OS=Mus musculus OX=10090 GN=Lbr PE=1 SV=2	1.005	1.388	1.32	0.861169	0.302975	0.522364
Lcn2	P11672	Neutrophil gelatinase-associated lipocalin OS=Mus musculus OX=10090 GN=Lcn2 PE=1 SV=1	1.698	54.098	66.013	0.000478402	1e-17	1e-17
Lcp1	Q61233	Plastin-2 OS=Mus musculus OX=10090 GN=Lcp1 PE=1 SV=4	1.009	1.313	1.26	0.966902	0.210503	0.453927
Lcp2	Q60787	Lymphocyte cytosolic protein 2 OS=Mus musculus OX=10090 GN=Lcp2 PE=1 SV=2	0.948	2.102	2.063	0.517288	0.00178145	0.00797377
Ldah	Q8BVA5	Lipid droplet-associated hydrolase OS=Mus musculus OX=10090 GN=Ldah PE=1 SV=1	0.99	1.008	0.998	0.85358	0.833978	0.797089
Ldha	P06151	L-lactate dehydrogenase A chain OS=Mus musculus OX=10090 GN=Ldha PE=1 SV=3	1.069	1.08	1.122	0.58209	0.900014	0.839208
Ldhb	P16125	L-lactate dehydrogenase B chain OS=Mus musculus OX=10090 GN=Ldhb PE=1 SV=2	0.976	1.076	1.004	0.760217	0.996501	0.794085
Ldlrap1	Q8C142	Low density lipoprotein receptor adapter protein 1 OS=Mus musculus OX=10090 GN=Ldlrap1 PE=1 SV=3	0.878	1.135	0.996	0.414378	0.9014	0.812801
Lemd2	Q6DVA0	LEM domain-containing protein 2 OS=Mus musculus OX=10090 GN=Lemd2 PE=1 SV=1	1.116	10.979	11.301	0.599855	2.52203e-07	1.86273e-06
Leprot	O89013	Leptin receptor gene-related protein OS=Mus musculus OX=10090 GN=Leprot PE=1 SV=1	0.947	0.638	0.605	0.703642	0.176198	0.168417
Letm1	Q9Z2I0	Mitochondrial proton/calcium exchanger protein OS=Mus musculus OX=10090 GN=Letm1 PE=1 SV=1	0.994	1.171	0.957	0.885988	0.637453	0.533081
Letmd1	Q924L1	LETM1 domain-containing protein 1 OS=Mus musculus OX=10090 GN=Letmd1 PE=1 SV=1	0.806	0.802	0.647	0.262119	0.527818	0.286153
Lgals1	P16045	Galectin-1 OS=Mus musculus OX=10090 GN=Lgals1 PE=1 SV=3	0.953	0.944	0.835	0.533403	0.513951	0.23259
Lgals3	P16110	Galectin-3 OS=Mus musculus OX=10090 GN=Lgals3 PE=1 SV=3	0.734	0.956	0.568	0.000990379	0.561461	0.00263581
Lgals3bp	Q07797	Galectin-3-binding protein OS=Mus musculus OX=10090 GN=Lgals3bp PE=1 SV=1	1.382	1.356	1.783	0.00149537	0.149702	0.0170449
Lgals8	Q9JL15	Galectin-8 OS=Mus musculus OX=10090 GN=Lgals8 PE=1 SV=1	1.151	10.351	11.919	0.478245	7.23442e-07	3.27406e-07
Lgals9	O08573	Galectin-9 OS=Mus musculus OX=10090 GN=Lgals9 PE=1 SV=1	1.34	2.011	2.719	0.00456651	0.00519975	0.00024511
Lgmn	O89017	Legumain OS=Mus musculus OX=10090 GN=Lgmn PE=1 SV=1	0.977	0.555	0.89	0.671326	0.00326867	0.398418
Lhfpl2	Q8BGA2	LHFPL tetraspan subfamily member 2 protein OS=Mus musculus OX=10090 GN=Lhfpl2 PE=1 SV=1	0.01	100	.	1e-17	1e-17	.
Lias	Q99M04	Lipoyl synthase, mitochondrial OS=Mus musculus OX=10090 GN=Lias PE=1 SV=1	0.088	1.206	0.101	1e-17	0.867293	0.000124543
Lilrb3	P97484	Leukocyte immunoglobulin-like receptor subfamily B member 3 OS=Mus musculus OX=10090 GN=Lilrb3 PE=1 SV=1	1.152	1.508	1.792	0.284874	0.152565	0.0561059
Lilrb4	Q64281	Leukocyte immunoglobulin-like receptor subfamily B member 4 OS=Mus musculus OX=10090 GN=Lilrb4 PE=1 SV=1	0.949	2.268	2.112	0.507779	0.00143599	0.0178613
Lima1	Q9ERG0	LIM domain and actin-binding protein 1 OS=Mus musculus OX=10090 GN=Lima1 PE=1 SV=3	1.06	1.291	1.404	0.787592	0.64454	0.519551
Lims1	Q99JW4	LIM and senescent cell antigen-like-containing domain protein 1 OS=Mus musculus OX=10090 GN=Lims1 PE=1 SV=3	0.716	1.34	0.959	0.0050272	0.393459	0.659329
Lin7c	O88952	Protein lin-7 homolog C OS=Mus musculus OX=10090 GN=Lin7c PE=1 SV=2	0.783	1.084	0.923	0.0119337	0.973515	0.50347
Lipa	Q9Z0M5	Lysosomal acid lipase/cholesteryl ester hydrolase OS=Mus musculus OX=10090 GN=Lipa PE=1 SV=2	0.772	0.535	0.4	0.0070213	8.47844e-05	3.09044e-06
Lipe	P54310	Hormone-sensitive lipase OS=Mus musculus OX=10090 GN=Lipe PE=1 SV=2	1.091	1.039	1.133	0.769821	0.906613	0.964468
Lman1	Q9D0F3	Protein ERGIC-53 OS=Mus musculus OX=10090 GN=Lman1 PE=1 SV=1	1.032	0.893	0.94	0.883132	0.513439	0.610407
Lman2	Q9DBH5	Vesicular integral-membrane protein VIP36 OS=Mus musculus OX=10090 GN=Lman2 PE=1 SV=2	1.06	1.072	1.051	0.60443	0.966228	0.904209
Lmbrd1	Q8K0B2	Lysosomal cobalamin transport escort protein LMBD1 OS=Mus musculus OX=10090 GN=Lmbrd1 PE=1 SV=1	0.976	0.571	0.557	0.758273	0.0103445	0.0162062
Lmbrd2	Q8C561	G-protein coupled receptor-associated protein LMBRD2 OS=Mus musculus OX=10090 GN=Lmbrd2 PE=1 SV=1	0.73	0.638	0.466	0.134832	0.249395	0.102761
Lmf1	Q3U3R4	Lipase maturation factor 1 OS=Mus musculus OX=10090 GN=Lmf1 PE=1 SV=1	1.046	1.348	1.762	0.858398	0.512096	0.213568
Lmf2	Q8C3X8	Lipase maturation factor 2 OS=Mus musculus OX=10090 GN=Lmf2 PE=1 SV=1	1.067	1.07	1.142	0.798065	0.978338	0.914139
Lmna	P48678	Prelamin-A/C OS=Mus musculus OX=10090 GN=Lmna PE=1 SV=2	1.045	0.778	0.802	0.750022	0.076868	0.166502
Lmnb1	P14733	Lamin-B1 OS=Mus musculus OX=10090 GN=Lmnb1 PE=1 SV=3	1.081	0.856	0.892	0.505565	0.222963	0.378258
Lmnb2	P21619	Lamin-B2 OS=Mus musculus OX=10090 GN=Lmnb2 PE=1 SV=2	1.035	0.925	0.864	0.879511	0.58845	0.409329
Lmod3	E9QA62	Leiomodin-3 OS=Mus musculus OX=10090 GN=Lmod3 PE=1 SV=1	0.948	0.914	0.867	0.568607	0.543648	0.427859
Lnpep	Q8C129	Leucyl-cystinyl aminopeptidase OS=Mus musculus OX=10090 GN=Lnpep PE=1 SV=1	1.039	1.056	1.024	0.779235	0.937428	0.748936
Lnpk	Q7TQ95	Endoplasmic reticulum junction formation protein lunapark OS=Mus musculus OX=10090 GN=Lnpk PE=1 SV=1	1.039	1.189	1.189	0.914317	0.824797	0.86196
Lonp1	Q8CGK3	Lon protease homolog, mitochondrial OS=Mus musculus OX=10090 GN=Lonp1 PE=1 SV=2	0.948	1.094	1.139	0.508766	0.894567	0.813539
Lonp2	Q9DBN5	Lon protease homolog 2, peroxisomal OS=Mus musculus OX=10090 GN=Lonp2 PE=1 SV=1	1.14	100	100	0.543303	1e-17	1e-17
Lpcat1	Q3TFD2	Lysophosphatidylcholine acyltransferase 1 OS=Mus musculus OX=10090 GN=Lpcat1 PE=1 SV=1	0.965	1.759	1.832	0.717166	0.237303	0.1991
Lpcat2	Q8BYI6	Lysophosphatidylcholine acyltransferase 2 OS=Mus musculus OX=10090 GN=Lpcat2 PE=1 SV=1	1.31	3.699	4.375	0.0143736	5.74208e-07	6.90034e-08
Lpcat3	Q91V01	Lysophospholipid acyltransferase 5 OS=Mus musculus OX=10090 GN=Lpcat3 PE=1 SV=1	0.987	1.302	1.27	0.747963	0.410916	0.544789
Lpl	P11152	Lipoprotein lipase OS=Mus musculus OX=10090 GN=Lpl PE=1 SV=3	0.928	0.224	0.2	0.463488	3.90383e-10	9.87432e-10
Lpxn	Q99N69	Leupaxin OS=Mus musculus OX=10090 GN=Lpxn PE=1 SV=2	1.126	0.731	0.778	0.287576	0.0352986	0.112768
Lrch1	P62046	Leucine-rich repeat and calponin homology domain-containing protein 1 OS=Mus musculus OX=10090 GN=Lrch1 PE=1 SV=2	0.832	1.905	1.586	0.290568	0.196809	0.471642
Lrch3	Q8BVU0	DISP complex protein LRCH3 OS=Mus musculus OX=10090 GN=Lrch3 PE=1 SV=3	0.724	0.925	0.67	0.108497	0.713775	0.314284
Lrch4	Q921G6	Leucine-rich repeat and calponin homology domain-containing protein 4 OS=Mus musculus OX=10090 GN=Lrch4 PE=1 SV=1	1.098	0.863	0.91	0.588772	0.466263	0.595712
Lrp1	Q91ZX7	Prolow-density lipoprotein receptor-related protein 1 OS=Mus musculus OX=10090 GN=Lrp1 PE=1 SV=1	0.993	0.435	0.434	0.841984	2.96414e-07	1.87932e-05
Lrp4	Q8VI56	Low-density lipoprotein receptor-related protein 4 OS=Mus musculus OX=10090 GN=Lrp4 PE=1 SV=3	1.046	1.088	1.138	0.928907	0.985938	0.995907
Lrpap1	P55302	Alpha-2-macroglobulin receptor-associated protein OS=Mus musculus OX=10090 GN=Lrpap1 PE=1 SV=1	1.441	0.813	1.161	0.00152149	0.202145	0.821825
Lrpprc	Q6PB66	Leucine-rich PPR motif-containing protein, mitochondrial OS=Mus musculus OX=10090 GN=Lrpprc PE=1 SV=2	0.981	0.936	0.916	0.739094	0.483887	0.450171
Lrrc25	Q8K1T1	Leucine-rich repeat-containing protein 25 OS=Mus musculus OX=10090 GN=Lrrc25 PE=1 SV=1	1.424	1.908	2.777	0.000369292	0.00418746	6.3452e-05
Lrrc40	Q9CRC8	Leucine-rich repeat-containing protein 40 OS=Mus musculus OX=10090 GN=Lrrc40 PE=1 SV=2	1.338	22.105	25.674	0.106397	1.41798e-12	2.94009e-12
Lrrc47	Q505F5	Leucine-rich repeat-containing protein 47 OS=Mus musculus OX=10090 GN=Lrrc47 PE=1 SV=1	1.021	1.061	1.036	0.948525	0.987178	0.854151
Lrrc59	Q922Q8	Leucine-rich repeat-containing protein 59 OS=Mus musculus OX=10090 GN=Lrrc59 PE=1 SV=1	0.961	0.928	0.978	0.588967	0.452647	0.653163
Lrrc8c	Q8R502	Volume-regulated anion channel subunit LRRC8C OS=Mus musculus OX=10090 GN=Lrrc8c PE=1 SV=1	1.237	1.837	2.005	0.112447	0.108938	0.0832179
Lrrc8d	Q8BGR2	Volume-regulated anion channel subunit LRRC8D OS=Mus musculus OX=10090 GN=Lrrc8d PE=1 SV=1	1.764	1.366	1.546	0.0112004	0.628518	0.536529
Lrrfip1	Q3UZ39	Leucine-rich repeat flightless-interacting protein 1 OS=Mus musculus OX=10090 GN=Lrrfip1 PE=1 SV=2	0.961	0.896	0.915	0.569037	0.514022	0.536142
Lrrfip2	Q91WK0	Leucine-rich repeat flightless-interacting protein 2 OS=Mus musculus OX=10090 GN=Lrrfip2 PE=1 SV=1	1.079	1.085	1.171	0.722139	0.975191	0.908164
Lrsam1	Q80ZI6	E3 ubiquitin-protein ligase LRSAM1 OS=Mus musculus OX=10090 GN=Lrsam1 PE=1 SV=1	9.859	1	7.903	1e-17	0.820418	3.50242e-05
Lsm12	Q9D0R8	Protein LSM12 homolog OS=Mus musculus OX=10090 GN=Lsm12 PE=1 SV=1	1.12	1.027	1.15	0.558124	0.902918	0.941884
Lsm2	O35900	U6 snRNA-associated Sm-like protein LSm2 OS=Mus musculus OX=10090 GN=Lsm2 PE=1 SV=1	1.24	1.427	1.769	0.220814	0.457201	0.200945
Lsm3	P62311	U6 snRNA-associated Sm-like protein LSm3 OS=Mus musculus OX=10090 GN=Lsm3 PE=1 SV=2	0.929	1.249	1.16	0.544902	0.706443	0.888363
Lsm6	P62313	U6 snRNA-associated Sm-like protein LSm6 OS=Mus musculus OX=10090 GN=Lsm6 PE=1 SV=1	1.023	8.634	8.954	0.9313	3.21967e-07	2.60919e-06
Lsm7	Q9CQQ8	U6 snRNA-associated Sm-like protein LSm7 OS=Mus musculus OX=10090 GN=Lsm7 PE=1 SV=1	1.643	0.583	0.958	0.00825885	0.119039	0.742203
Lsm8	Q6ZWM4	U6 snRNA-associated Sm-like protein LSm8 OS=Mus musculus OX=10090 GN=Lsm8 PE=1 SV=3	1.041	0.993	1.034	0.905986	0.805676	0.868924
Lsp1	P19973	Lymphocyte-specific protein 1 OS=Mus musculus OX=10090 GN=Lsp1 PE=1 SV=2	1.007	1.068	1.176	0.952473	0.953699	0.672114
Lss	Q8BLN5	Lanosterol synthase OS=Mus musculus OX=10090 GN=Lss PE=1 SV=2	0.897	1.138	1.147	0.227567	0.785491	0.903053
Lta4h	P24527	Leukotriene A-4 hydrolase OS=Mus musculus OX=10090 GN=Lta4h PE=1 SV=4	0.911	0.921	0.834	0.27808	0.425668	0.230906
Ltn1	Q6A009	E3 ubiquitin-protein ligase listerin OS=Mus musculus OX=10090 GN=Ltn1 PE=1 SV=3	0.862	1.608	1.386	0.437718	0.477102	0.711446
Luc7l2	Q7TNC4	Putative RNA-binding protein Luc7-like 2 OS=Mus musculus OX=10090 GN=Luc7l2 PE=1 SV=1	1.081	0.8	0.806	0.577607	0.251095	0.276524
Luc7l3	Q5SUF2	Luc7-like protein 3 OS=Mus musculus OX=10090 GN=Luc7l3 PE=1 SV=1	0.926	1.502	1.286	0.451563	0.21863	0.59774
Lxn	P70202	Latexin OS=Mus musculus OX=10090 GN=Lxn PE=1 SV=2	0.957	0.852	0.815	0.654832	0.499979	0.457419
Ly6c2	P0CW03	Lymphocyte antigen 6C2 OS=Mus musculus OX=10090 GN=Ly6c2 PE=1 SV=1	18.876	100	100	1e-17	1e-17	1e-17
Ly6e	Q64253	Lymphocyte antigen 6E OS=Mus musculus OX=10090 GN=Ly6e PE=1 SV=3	1.507	100	100	0.0202986	1e-17	1e-17
Ly86	O88188	Lymphocyte antigen 86 OS=Mus musculus OX=10090 GN=Ly86 PE=1 SV=1	0.892	1.354	1.177	0.37386	0.474338	0.888579
Ly9	Q01965	T-lymphocyte surface antigen Ly-9 OS=Mus musculus OX=10090 GN=Ly9 PE=1 SV=2	0.991	1.26	1.217	0.783028	0.462777	0.720327
Lyn	P25911-2	Isoform 2 of Tyrosine-protein kinase Lyn OS=Mus musculus OX=10090 GN=Lyn	1.117	1.468	1.64	0.551811	0.381434	0.284529
Lyn	P25911	Tyrosine-protein kinase Lyn OS=Mus musculus OX=10090 GN=Lyn PE=1 SV=4	1.138	1.562	1.692	0.235965	0.0240163	0.032529
Lypla1	P97823	Acyl-protein thioesterase 1 OS=Mus musculus OX=10090 GN=Lypla1 PE=1 SV=1	1.004	1.233	1.163	0.925382	0.547828	0.800948
Lypla2	Q9WTL7	Acyl-protein thioesterase 2 OS=Mus musculus OX=10090 GN=Lypla2 PE=1 SV=1	1.108	1.262	1.279	0.444498	0.559534	0.548144
Lyrm4	Q8K215	LYR motif-containing protein 4 OS=Mus musculus OX=10090 GN=Lyrm4 PE=1 SV=1	0.979	1.128	1.104	0.795744	0.887171	0.996117
Lyz1	P17897	Lysozyme C-1 OS=Mus musculus OX=10090 GN=Lyz1 PE=1 SV=1	1.086	0.267	0.29	0.673921	1.28723e-06	3.61251e-05
Lyz2	P08905	Lysozyme C-2 OS=Mus musculus OX=10090 GN=Lyz2 PE=1 SV=2	0.839	0.586	0.453	0.0544941	0.000664808	4.53757e-05
Lzic	Q8K3C3	Protein LZIC OS=Mus musculus OX=10090 GN=Lzic PE=1 SV=1	1.279	0.559	0.714	0.317126	0.14194	0.348219
Lztfl1	Q9JHQ5	Leucine zipper transcription factor-like protein 1 OS=Mus musculus OX=10090 GN=Lztfl1 PE=1 SV=1	1.326	1.395	2.163	0.0527774	0.482153	0.0669281
Lzts1	P60853	Leucine zipper putative tumor suppressor 1 OS=Mus musculus OX=10090 GN=Lzts1 PE=2 SV=3	0.708	4.749	3.361	0.0249959	0.00022087	0.022186
M1ap	Q9Z0E1	Meiosis 1 arrest protein OS=Mus musculus OX=10090 GN=M1ap PE=1 SV=2	8.787	0.112	0.981	1e-17	1.35579e-07	0.782876
M6pr	P24668	Cation-dependent mannose-6-phosphate receptor OS=Mus musculus OX=10090 GN=M6pr PE=1 SV=1	1.133	1.178	1.272	0.254121	0.539275	0.428924
Macf1	Q9QXZ0	Microtubule-actin cross-linking factor 1 OS=Mus musculus OX=10090 GN=Macf1 PE=1 SV=2	1.06	0.851	0.973	0.75677	0.261414	0.625573
Macrod1	Q922B1	ADP-ribose glycohydrolase MACROD1 OS=Mus musculus OX=10090 GN=Macrod1 PE=1 SV=2	0.948	0.849	0.805	0.649904	0.467824	0.412638
Macroh2a1	Q9QZQ8	Core histone macro-H2A.1 OS=Mus musculus OX=10090 GN=Macroh2a1 PE=1 SV=3	0.935	1.066	0.935	0.412103	0.960935	0.508379
Mad1l1	Q9WTX8	Mitotic spindle assembly checkpoint protein MAD1 OS=Mus musculus OX=10090 GN=Mad1l1 PE=1 SV=1	12.497	1.1	13.109	1e-17	0.995499	1.12321e-06
Madd	Q80U28	MAP kinase-activating death domain protein OS=Mus musculus OX=10090 GN=Madd PE=1 SV=2	1.045	0.919	0.603	0.931898	0.700619	0.216173
Magohb	Q9CQL1	Protein mago nashi homolog 2 OS=Mus musculus OX=10090 GN=Magohb PE=2 SV=1	0.877	0.831	0.729	0.315853	0.387683	0.266007
Magt1	Q9CQY5	Magnesium transporter protein 1 OS=Mus musculus OX=10090 GN=Magt1 PE=1 SV=1	0.956	1.446	1.343	0.609271	0.252666	0.472554
Maip1	Q8BHE8	m-AAA protease-interacting protein 1, mitochondrial OS=Mus musculus OX=10090 GN=Maip1 PE=1 SV=1	0.869	0.651	0.565	0.4554	0.270671	0.170594
Malt1	Q2TBA3	Mucosa-associated lymphoid tissue lymphoma translocation protein 1 homolog OS=Mus musculus OX=10090 GN=Malt1 PE=1 SV=2	1.002	3.807	3.458	0.94362	0.000177605	0.00126521
Man1a1	P45700	Mannosyl-oligosaccharide 1,2-alpha-mannosidase IA OS=Mus musculus OX=10090 GN=Man1a1 PE=1 SV=1	1.093	1.34	1.465	0.660768	0.566782	0.478751
Man1a2	P39098	Mannosyl-oligosaccharide 1,2-alpha-mannosidase IB OS=Mus musculus OX=10090 GN=Man1a2 PE=1 SV=1	0.735	2.063	1.517	0.102109	0.138734	0.542222
Man2a1	P27046	Alpha-mannosidase 2 OS=Mus musculus OX=10090 GN=Man2a1 PE=1 SV=2	1.014	1.441	1.428	0.967585	0.111736	0.255433
Man2b1	O09159	Lysosomal alpha-mannosidase OS=Mus musculus OX=10090 GN=Man2b1 PE=1 SV=4	0.886	0.663	0.605	0.170708	0.0070205	0.00662238
Man2b2	O54782	Epididymis-specific alpha-mannosidase OS=Mus musculus OX=10090 GN=Man2b2 PE=1 SV=2	0.88	0.723	0.575	0.168307	0.0607395	0.00754704
Man2c1	Q91W89	Alpha-mannosidase 2C1 OS=Mus musculus OX=10090 GN=Man2c1 PE=1 SV=1	0.884	1.66	1.917	0.348892	0.24899	0.149194
Manba	Q8K2I4	Beta-mannosidase OS=Mus musculus OX=10090 GN=Manba PE=1 SV=1	0.917	0.908	0.876	0.31281	0.49478	0.412341
Manf	Q9CXI5	Mesencephalic astrocyte-derived neurotrophic factor OS=Mus musculus OX=10090 GN=Manf PE=1 SV=1	1.058	1.443	1.508	0.685062	0.145638	0.200187
Maoa	Q64133	Amine oxidase [flavin-containing] A OS=Mus musculus OX=10090 GN=Maoa PE=1 SV=3	0.95	1.221	1.146	0.532693	0.538	0.856988
Map1lc3b	Q9CQV6	Microtubule-associated proteins 1A/1B light chain 3B OS=Mus musculus OX=10090 GN=Map1lc3b PE=1 SV=3	0.713	0.38	0.271	0.0587598	0.00380099	0.000398537
Map1s	Q8C052	Microtubule-associated protein 1S OS=Mus musculus OX=10090 GN=Map1s PE=1 SV=2	0.949	1.023	1.022	0.503095	0.851378	0.809095
Map2k1	P31938	Dual specificity mitogen-activated protein kinase kinase 1 OS=Mus musculus OX=10090 GN=Map2k1 PE=1 SV=2	1.24	1.862	2.38	0.0794853	0.0214037	0.00237408
Map2k2	Q63932	Dual specificity mitogen-activated protein kinase kinase 2 OS=Mus musculus OX=10090 GN=Map2k2 PE=1 SV=2	1.013	1.389	1.407	0.946853	0.446553	0.518764
Map2k3	O09110	Dual specificity mitogen-activated protein kinase kinase 3 OS=Mus musculus OX=10090 GN=Map2k3 PE=1 SV=2	0.86	1.657	1.425	0.353727	0.30816	0.579746
Map2k4	P47809	Dual specificity mitogen-activated protein kinase kinase 4 OS=Mus musculus OX=10090 GN=Map2k4 PE=1 SV=2	0.895	2.055	1.861	0.375163	0.0542982	0.158302
Map3k20	Q9ESL4	Mitogen-activated protein kinase kinase kinase 20 OS=Mus musculus OX=10090 GN=Map3k20 PE=1 SV=1	1.06	100	100	0.905738	1e-17	1e-17
Map3k3	Q61084	Mitogen-activated protein kinase kinase kinase 3 OS=Mus musculus OX=10090 GN=Map3k3 PE=1 SV=1	11.917	0.108	1.685	1e-17	1.98207e-07	0.403408
Map4	P27546	Microtubule-associated protein 4 OS=Mus musculus OX=10090 GN=Map4 PE=1 SV=3	1.405	2.208	3.283	0.000402606	0.000221535	1.46781e-06
Map4k4	P97820	Mitogen-activated protein kinase kinase kinase kinase 4 OS=Mus musculus OX=10090 GN=Map4k4 PE=1 SV=1	0.904	1.001	0.905	0.498238	0.843861	0.63066
Map7d1	A2AJI0	MAP7 domain-containing protein 1 OS=Mus musculus OX=10090 GN=Map7d1 PE=1 SV=1	1.078	1.258	1.104	0.64699	0.512056	0.968999
Mapk1	P63085	Mitogen-activated protein kinase 1 OS=Mus musculus OX=10090 GN=Mapk1 PE=1 SV=3	0.959	0.957	0.98	0.552179	0.615279	0.634525
Mapk14	P47811	Mitogen-activated protein kinase 14 OS=Mus musculus OX=10090 GN=Mapk14 PE=1 SV=3	0.934	1.046	0.962	0.434766	0.932441	0.594112
Mapk3	Q63844	Mitogen-activated protein kinase 3 OS=Mus musculus OX=10090 GN=Mapk3 PE=1 SV=5	0.897	1.03	0.952	0.21224	0.880352	0.564388
Mapk9	Q9WTU6	Mitogen-activated protein kinase 9 OS=Mus musculus OX=10090 GN=Mapk9 PE=1 SV=2	1.106	0.9	0.995	0.636775	0.624738	0.810613
Mapkapk2	P49138	MAP kinase-activated protein kinase 2 OS=Mus musculus OX=10090 GN=Mapkapk2 PE=1 SV=2	0.88	1.564	1.376	0.257731	0.16975	0.530243
Mapkapk3	Q3UMW7	MAP kinase-activated protein kinase 3 OS=Mus musculus OX=10090 GN=Mapkapk3 PE=1 SV=2	0.858	0.596	0.511	0.271079	0.0777556	0.050214
Mapre1	Q61166	Microtubule-associated protein RP/EB family member 1 OS=Mus musculus OX=10090 GN=Mapre1 PE=1 SV=3	1.053	1.001	1.047	0.80215	0.764971	0.844193
Mapre2	Q8R001	Microtubule-associated protein RP/EB family member 2 OS=Mus musculus OX=10090 GN=Mapre2 PE=1 SV=1	0.855	0.895	0.824	0.200406	0.505001	0.341243
Marchf5	Q3KNM2	E3 ubiquitin-protein ligase MARCHF5 OS=Mus musculus OX=10090 GN=Marchf5 PE=1 SV=1	0.964	1.419	1.368	0.717128	0.46963	0.579905
Marcks	P26645	Myristoylated alanine-rich C-kinase substrate OS=Mus musculus OX=10090 GN=Marcks PE=1 SV=2	1.108	1.499	1.719	0.361405	0.0435053	0.026906
Marcksl1	P28667	MARCKS-related protein OS=Mus musculus OX=10090 GN=Marcksl1 PE=1 SV=2	1.216	9.292	11.471	0.061967	1e-17	1e-17
Marco	Q60754	Macrophage receptor MARCO OS=Mus musculus OX=10090 GN=Marco PE=1 SV=1	1.309	4.355	5.741	0.0156907	4.31056e-08	2.95421e-10
Mark2	Q05512	Serine/threonine-protein kinase MARK2 OS=Mus musculus OX=10090 GN=Mark2 PE=1 SV=3	1.31	1.885	2.47	0.137902	0.186511	0.0730828
Mars1	Q68FL6	Methionine--tRNA ligase, cytoplasmic OS=Mus musculus OX=10090 GN=Mars1 PE=1 SV=1	0.955	0.942	0.991	0.555211	0.557254	0.681924
Mars2	Q499X9	Methionine--tRNA ligase, mitochondrial OS=Mus musculus OX=10090 GN=Mars2 PE=1 SV=2	1.011	2.343	2.369	0.91775	0.0592416	0.0905457
Mat2a	Q3THS6	S-adenosylmethionine synthase isoform type-2 OS=Mus musculus OX=10090 GN=Mat2a PE=1 SV=2	0.976	1.135	1.105	0.690797	0.76294	0.979533
Mat2b	Q99LB6	Methionine adenosyltransferase 2 subunit beta OS=Mus musculus OX=10090 GN=Mat2b PE=1 SV=1	0.958	1.062	1.015	0.665433	0.956975	0.823912
Matr3	Q8K310	Matrin-3 OS=Mus musculus OX=10090 GN=Matr3 PE=1 SV=1	1.049	1.066	1.109	0.716698	0.993141	0.948035
Mavs	Q8VCF0	Mitochondrial antiviral-signaling protein OS=Mus musculus OX=10090 GN=Mavs PE=1 SV=1	1.414	1.674	1.886	0.0135916	0.190241	0.139861
Max	P28574	Protein max OS=Mus musculus OX=10090 GN=Max PE=1 SV=2	1.168	1.592	1.86	0.560149	0.423539	0.325845
Mbd2	Q9Z2E1	Methyl-CpG-binding domain protein 2 OS=Mus musculus OX=10090 GN=Mbd2 PE=2 SV=2	1.562	0.953	1.474	0.0429278	0.775853	0.604783
Mbnl1	Q9JKP5	Muscleblind-like protein 1 OS=Mus musculus OX=10090 GN=Mbnl1 PE=1 SV=1	1.236	1.247	1.415	0.187767	0.668749	0.517006
Mboat7	Q8CHK3	Lysophospholipid acyltransferase 7 OS=Mus musculus OX=10090 GN=Mboat7 PE=1 SV=1	0.998	1.312	1.38	0.837855	0.392538	0.405248
Mccc1	Q99MR8	Methylcrotonoyl-CoA carboxylase subunit alpha, mitochondrial OS=Mus musculus OX=10090 GN=Mccc1 PE=1 SV=2	1.007	0.991	0.977	0.899923	0.755766	0.752869
Mccc2	Q3ULD5	Methylcrotonoyl-CoA carboxylase beta chain, mitochondrial OS=Mus musculus OX=10090 GN=Mccc2 PE=1 SV=1	1.013	0.933	0.945	0.933425	0.738401	0.737413
Mcee	Q9D1I5	Methylmalonyl-CoA epimerase, mitochondrial OS=Mus musculus OX=10090 GN=Mcee PE=1 SV=1	1.171	16.735	17.374	0.444113	4.0018e-09	1.31924e-08
Mcfd2	Q8K5B2	Multiple coagulation factor deficiency protein 2 homolog OS=Mus musculus OX=10090 GN=Mcfd2 PE=1 SV=1	2.867	0.579	1.661	8.2363e-12	0.0975686	0.278016
Mcl1	P97287	Induced myeloid leukemia cell differentiation protein Mcl-1 homolog OS=Mus musculus OX=10090 GN=Mcl1 PE=1 SV=3	1.136	1.055	1.072	0.49001	0.946057	0.954358
Mcm2	P97310	DNA replication licensing factor MCM2 OS=Mus musculus OX=10090 GN=Mcm2 PE=1 SV=3	1.001	0.75	0.773	0.900547	0.282659	0.372295
Mcm3	P25206	DNA replication licensing factor MCM3 OS=Mus musculus OX=10090 GN=Mcm3 PE=1 SV=2	.	0.01	0.01	.	1e-17	1e-17
Mcm4	P49717	DNA replication licensing factor MCM4 OS=Mus musculus OX=10090 GN=Mcm4 PE=1 SV=1	0.885	0.723	0.64	0.510608	0.423458	0.377993
Mcm5	P49718	DNA replication licensing factor MCM5 OS=Mus musculus OX=10090 GN=Mcm5 PE=1 SV=2	0.938	0.905	0.794	0.562694	0.592585	0.38439
Mcm6	P97311	DNA replication licensing factor MCM6 OS=Mus musculus OX=10090 GN=Mcm6 PE=1 SV=1	0.921	0.704	0.693	0.605934	0.285305	0.29309
Mcm7	Q61881	DNA replication licensing factor MCM7 OS=Mus musculus OX=10090 GN=Mcm7 PE=1 SV=1	0.089	0.566	0.055	1e-17	0.103828	1.46985e-11
Mcmbp	Q8R3C0	Mini-chromosome maintenance complex-binding protein OS=Mus musculus OX=10090 GN=Mcmbp PE=1 SV=1	0.852	0.618	0.527	0.404811	0.245909	0.133773
Mcoln1	Q99J21	Mucolipin-1 OS=Mus musculus OX=10090 GN=Mcoln1 PE=1 SV=1	0.97	1.456	1.413	0.807816	0.498002	0.579502
Mcpt8	P43430	Mast cell protease 8 OS=Mus musculus OX=10090 GN=Mcpt8 PE=2 SV=1	0.01	0.18	0.01	1e-17	0.000338495	1e-17
Mcts1	Q9DB27	Malignant T-cell-amplified sequence 1 OS=Mus musculus OX=10090 GN=Mcts1 PE=1 SV=1	1.06	1.394	1.304	0.702804	0.354587	0.53657
Mcu	Q3UMR5	Calcium uniporter protein, mitochondrial OS=Mus musculus OX=10090 GN=Mcu PE=1 SV=2	0.926	0.776	0.869	0.547026	0.321059	0.522941
Mcub	Q810S1	Calcium uniporter regulatory subunit MCUb, mitochondrial OS=Mus musculus OX=10090 GN=Mcub PE=1 SV=1	1.196	0.55	0.658	0.490402	0.112742	0.268829
Mcur1	Q9CXD6	Mitochondrial calcium uniporter regulator 1 OS=Mus musculus OX=10090 GN=Mcur1 PE=1 SV=1	1.252	0.772	0.967	0.375281	0.453425	0.753356
Mdh1	P14152	Malate dehydrogenase, cytoplasmic OS=Mus musculus OX=10090 GN=Mdh1 PE=1 SV=3	0.981	1.042	0.997	0.744013	0.934689	0.721816
Mdh2	P08249	Malate dehydrogenase, mitochondrial OS=Mus musculus OX=10090 GN=Mdh2 PE=1 SV=3	1.049	0.959	0.945	0.717916	0.574422	0.543311
Mdp1	Q9D967	Magnesium-dependent phosphatase 1 OS=Mus musculus OX=10090 GN=Mdp1 PE=1 SV=1	.	0.01	0.01	.	1e-17	1e-17
Me2	Q99KE1	NAD-dependent malic enzyme, mitochondrial OS=Mus musculus OX=10090 GN=Me2 PE=1 SV=1	1.013	0.965	1.057	0.971627	0.617272	0.877446
Meak7	Q8K0P3	MTOR-associated protein MEAK7 OS=Mus musculus OX=10090 GN=Meak7 PE=2 SV=1	1.141	2.052	2.342	0.524801	0.148876	0.113656
Mecp2	Q9Z2D6	Methyl-CpG-binding protein 2 OS=Mus musculus OX=10090 GN=Mecp2 PE=1 SV=1	0.876	1.392	1.276	0.326591	0.496916	0.708081
Mecr	Q9DCS3	Enoyl-[acyl-carrier-protein] reductase, mitochondrial OS=Mus musculus OX=10090 GN=Mecr PE=1 SV=2	1.031	0.585	0.521	0.943947	0.0423588	0.0287031
Med13	Q5SWW4	Mediator of RNA polymerase II transcription subunit 13 OS=Mus musculus OX=10090 GN=Med13 PE=1 SV=1	1.253	0.137	0.154	0.175347	1.141e-09	1.05894e-07
Med24	Q99K74	Mediator of RNA polymerase II transcription subunit 24 OS=Mus musculus OX=10090 GN=Med24 PE=1 SV=1	1.122	1.098	1.231	0.663704	0.999235	0.827375
Mef2c	Q8CFN5	Myocyte-specific enhancer factor 2C OS=Mus musculus OX=10090 GN=Mef2c PE=1 SV=2	1.225	0.773	0.947	0.448826	0.519	0.813181
Mefv	Q9JJ26	Pyrin OS=Mus musculus OX=10090 GN=Mefv PE=2 SV=2	1.342	7.797	3.525	0.222158	0.000262533	0.053282
Memo1	Q91VH6	Protein MEMO1 OS=Mus musculus OX=10090 GN=Memo1 PE=1 SV=1	0.631	1.748	1.103	0.0101463	0.237718	0.969167
Mesd	Q9ERE7	LRP chaperone MESD OS=Mus musculus OX=10090 GN=Mesd PE=1 SV=1	0.98	1.243	1.218	0.80301	0.720216	0.782704
Metap1	Q8BP48	Methionine aminopeptidase 1 OS=Mus musculus OX=10090 GN=Metap1 PE=1 SV=1	1.048	0.575	0.602	0.939474	0.15077	0.198165
Metap2	O08663	Methionine aminopeptidase 2 OS=Mus musculus OX=10090 GN=Metap2 PE=1 SV=1	1.125	1.466	1.757	0.500293	0.320941	0.118854
Mettl9	Q9EPL4	Methyltransferase-like protein 9 OS=Mus musculus OX=10090 GN=Mettl9 PE=1 SV=1	100	0.01	7.419	1e-17	1e-17	1.47428e-05
Mfap1b	C0HKD9	Microfibrillar-associated protein 1B OS=Mus musculus OX=10090 GN=Mfap1b PE=1 SV=1	1.046	0.876	0.917	0.947714	0.651791	0.672982
Mfap2	P55002	Microfibrillar-associated protein 2 OS=Mus musculus OX=10090 GN=Mfap2 PE=2 SV=1	0.961	1.156	1.111	0.705896	0.909853	0.947262
Mff	Q6PCP5	Mitochondrial fission factor OS=Mus musculus OX=10090 GN=Mff PE=1 SV=1	0.879	0.881	0.774	0.473924	0.631443	0.41031
Mfge8	P21956	Lactadherin OS=Mus musculus OX=10090 GN=Mfge8 PE=1 SV=3	0.816	0.307	0.23	0.0241355	8.98615e-13	3.37064e-13
Mfsd1	Q9DC37	Major facilitator superfamily domain-containing protein 1 OS=Mus musculus OX=10090 GN=Mfsd1 PE=1 SV=1	1.017	1.214	1.234	0.978399	0.71433	0.785527
Mfsd10	Q9D2V8	Major facilitator superfamily domain-containing protein 10 OS=Mus musculus OX=10090 GN=Mfsd10 PE=1 SV=1	0.992	1.318	1.346	0.852986	0.558087	0.587611
Mfsd12	Q3U481	Major facilitator superfamily domain-containing protein 12 OS=Mus musculus OX=10090 GN=Mfsd12 PE=1 SV=1	0.879	0.759	0.667	0.450982	0.41523	0.276978
Mfsd5	Q921Y4	Molybdate-anion transporter OS=Mus musculus OX=10090 GN=Mfsd5 PE=2 SV=1	1.026	1.865	1.913	0.968609	0.148325	0.180943
Mgat1	P27808	Alpha-1,3-mannosyl-glycoprotein 2-beta-N-acetylglucosaminyltransferase OS=Mus musculus OX=10090 GN=Mgat1 PE=1 SV=1	1.086	1.438	1.258	0.684907	0.39701	0.744045
Mgat2	Q921V5	Alpha-1,6-mannosyl-glycoprotein 2-beta-N-acetylglucosaminyltransferase OS=Mus musculus OX=10090 GN=Mgat2 PE=1 SV=1	1.02	0.88	0.91	0.989721	0.516282	0.60727
Mgll	O35678	Monoglyceride lipase OS=Mus musculus OX=10090 GN=Mgll PE=1 SV=1	0.813	0.792	0.64	0.0355764	0.152994	0.0276195
Mgst1	Q91VS7	Microsomal glutathione S-transferase 1 OS=Mus musculus OX=10090 GN=Mgst1 PE=1 SV=3	1.115	1.149	1.322	0.36302	0.708129	0.403207
Mgst3	Q9CPU4	Microsomal glutathione S-transferase 3 OS=Mus musculus OX=10090 GN=Mgst3 PE=1 SV=1	0.991	1.257	1.245	0.855866	0.688256	0.759948
Mia2	Q91ZV0	Melanoma inhibitory activity protein 2 OS=Mus musculus OX=10090 GN=Mia2 PE=1 SV=3	1.114	1.292	1.319	0.511977	0.56732	0.594982
Mia3	Q8BI84	Transport and Golgi organization protein 1 homolog OS=Mus musculus OX=10090 GN=Mia3 PE=1 SV=2	1.098	0.948	1.085	0.631736	0.675281	0.972332
Mical1	Q8VDP3	[F-actin]-monooxygenase MICAL1 OS=Mus musculus OX=10090 GN=Mical1 PE=1 SV=1	0.794	0.733	0.579	0.0577161	0.135721	0.025362
Micos13	Q8R404	MICOS complex subunit MIC13 OS=Mus musculus OX=10090 GN=Micos13 PE=1 SV=1	1.036	0.83	0.86	0.907857	0.496489	0.552087
Micu1	Q8VCX5	Calcium uptake protein 1, mitochondrial OS=Mus musculus OX=10090 GN=Micu1 PE=1 SV=1	1.025	0.881	0.902	0.980219	0.616493	0.659627
Micu2	Q8CD10	Calcium uptake protein 2, mitochondrial OS=Mus musculus OX=10090 GN=Micu2 PE=1 SV=2	0.989	0.611	0.604	0.822956	0.0876586	0.0999533
Mief1	Q8BGV8	Mitochondrial dynamics protein MID51 OS=Mus musculus OX=10090 GN=Mief1 PE=1 SV=1	0.087	0.952	0.105	1e-17	0.752085	9.0739e-07
Mif	P34884	Macrophage migration inhibitory factor OS=Mus musculus OX=10090 GN=Mif PE=1 SV=2	1.275	0.491	0.626	0.0507188	0.00205772	0.0339829
Mif4gd	Q3UBZ5	MIF4G domain-containing protein OS=Mus musculus OX=10090 GN=Mif4gd PE=1 SV=1	1.076	1.145	1.231	0.839707	0.922883	0.865341
Milr1	Q3TB92	Allergin-1 OS=Mus musculus OX=10090 GN=Milr1 PE=1 SV=2	1.282	2.28	2.922	0.195037	0.0926915	0.0519744
Mindy1	Q76LS9	Ubiquitin carboxyl-terminal hydrolase MINDY-1 OS=Mus musculus OX=10090 GN=Mindy1 PE=1 SV=1	1.007	0.824	0.838	0.875807	0.224396	0.265404
Mindy2	Q6PDI6	Ubiquitin carboxyl-terminal hydrolase MINDY-2 OS=Mus musculus OX=10090 GN=Mindy2 PE=1 SV=1	10.304	0.095	1.256	1e-17	3.62903e-06	0.843736
Mknk1	O08605	MAP kinase-interacting serine/threonine-protein kinase 1 OS=Mus musculus OX=10090 GN=Mknk1 PE=1 SV=2	0.928	0.91	0.844	0.61322	0.71253	0.563111
Mlec	Q6ZQI3	Malectin OS=Mus musculus OX=10090 GN=Mlec PE=1 SV=2	0.984	0.866	0.87	0.777223	0.297677	0.305302
Mlkl	Q9D2Y4	Mixed lineage kinase domain-like protein OS=Mus musculus OX=10090 GN=Mlkl PE=1 SV=1	1.19	1.682	1.708	0.248867	0.186892	0.242941
Mlycd	Q99J39	Malonyl-CoA decarboxylase, mitochondrial OS=Mus musculus OX=10090 GN=Mlycd PE=1 SV=1	1	0.085	0.095	0.890469	5.93857e-08	2.14837e-06
Mmgt1	Q8K273	ER membrane protein complex subunit 5 OS=Mus musculus OX=10090 GN=Mmgt1 PE=1 SV=1	0.876	0.832	0.728	0.3052	0.39529	0.226319
Mmp14	P53690	Matrix metalloproteinase-14 OS=Mus musculus OX=10090 GN=Mmp14 PE=2 SV=3	0.901	8.602	7.796	0.251294	1.55431e-15	1.52642e-11
Mms19	Q9D071	MMS19 nucleotide excision repair protein homolog OS=Mus musculus OX=10090 GN=Mms19 PE=1 SV=1	0.629	0.977	0.405	0.00102154	0.761185	0.0187812
Mmut	P16332	Methylmalonyl-CoA mutase, mitochondrial OS=Mus musculus OX=10090 GN=Mmut PE=1 SV=2	1.035	0.666	0.683	0.916818	0.141486	0.172247
Mnda	P0DOV1	Interferon-activable protein 205-B OS=Mus musculus OX=10090 GN=Mnda PE=1 SV=1	1.155	6.055	6.333	0.157895	1e-17	2.84217e-14
Mndal	D0QMC3	Myeloid cell nuclear differentiation antigen-like protein OS=Mus musculus OX=10090 GN=Mndal PE=1 SV=1	0.985	1.345	1.324	0.789923	0.420031	0.557627
Mob1b	Q8BPB0	MOB kinase activator 1B OS=Mus musculus OX=10090 GN=Mob1b PE=1 SV=3	1.135	1.777	2.118	0.349651	0.0409122	0.0151106
Mob4	Q6PEB6	MOB-like protein phocein OS=Mus musculus OX=10090 GN=Mob4 PE=1 SV=1	0.99	0.801	0.793	0.846448	0.341587	0.373702
Mocos	Q14CH1	Molybdenum cofactor sulfurase OS=Mus musculus OX=10090 GN=Mocos PE=1 SV=1	0.916	1.354	1.24	0.54643	0.578713	0.798565
Mocs1	Q5RKZ7	Molybdenum cofactor biosynthesis protein 1 OS=Mus musculus OX=10090 GN=Mocs1 PE=1 SV=2	0.903	2.501	2.26	0.448428	0.0308998	0.115358
Mocs3	A2BDX3	Adenylyltransferase and sulfurtransferase MOCS3 OS=Mus musculus OX=10090 GN=Mocs3 PE=1 SV=1	0.806	1.266	1.02	0.0192275	0.29659	0.803583
Mogs	Q80UM7	Mannosyl-oligosaccharide glucosidase OS=Mus musculus OX=10090 GN=Mogs PE=1 SV=1	0.928	1.309	1.242	0.355997	0.372357	0.64469
Mon2	Q80TL7	Protein MON2 homolog OS=Mus musculus OX=10090 GN=Mon2 PE=1 SV=2	0.971	1.236	1.2	0.822978	0.772169	0.874872
Morc3	F7BJB9	MORC family CW-type zinc finger protein 3 OS=Mus musculus OX=10090 GN=Morc3 PE=1 SV=1	1.283	1.305	1.565	0.167444	0.636095	0.446347
Mospd1	Q8VEL0	Motile sperm domain-containing protein 1 OS=Mus musculus OX=10090 GN=Mospd1 PE=1 SV=1	1.266	0.697	0.883	0.24461	0.264347	0.613016
Mospd2	Q9CWP6	Motile sperm domain-containing protein 2 OS=Mus musculus OX=10090 GN=Mospd2 PE=1 SV=2	0.962	1.204	1.071	0.657928	0.62268	0.964122
Mov10	P23249	Putative helicase MOV-10 OS=Mus musculus OX=10090 GN=Mov10 PE=1 SV=2	1.378	3.447	4.048	0.00685607	0.000138334	0.000258948
Mpc2	Q9D023	Mitochondrial pyruvate carrier 2 OS=Mus musculus OX=10090 GN=Mpc2 PE=1 SV=1	0.948	0.748	0.666	0.57644	0.222627	0.123339
Mpdu1	Q9R0Q9	Mannose-P-dolichol utilization defect 1 protein OS=Mus musculus OX=10090 GN=Mpdu1 PE=1 SV=1	0.9	1.246	1.175	0.237746	0.469744	0.78646
Mpeg1	A1L314	Macrophage-expressed gene 1 protein OS=Mus musculus OX=10090 GN=Mpeg1 PE=1 SV=1	1.226	0.847	1.095	0.051615	0.200575	0.932134
Mpo	P11247	Myeloperoxidase OS=Mus musculus OX=10090 GN=Mpo PE=1 SV=2	0.589	0.197	0.139	0.00686487	2.28424e-08	2.64648e-09
Mpp1	P70290	55 kDa erythrocyte membrane protein OS=Mus musculus OX=10090 GN=Mpp1 PE=1 SV=1	1.053	1.027	1.101	0.646647	0.80377	0.940605
Mpst	Q99J99	3-mercaptopyruvate sulfurtransferase OS=Mus musculus OX=10090 GN=Mpst PE=1 SV=4	1.093	0.793	0.767	0.584517	0.296724	0.229133
Mpv17	P19258	Protein Mpv17 OS=Mus musculus OX=10090 GN=Mpv17 PE=1 SV=1	1.09	1.473	1.606	0.649142	0.378273	0.313877
Mrc1	Q61830	Macrophage mannose receptor 1 OS=Mus musculus OX=10090 GN=Mrc1 PE=1 SV=2	0.825	0.67	0.562	0.17915	0.118326	0.0428928
Mri1	Q9CQT1	Methylthioribose-1-phosphate isomerase OS=Mus musculus OX=10090 GN=Mri1 PE=1 SV=1	0.852	1.077	0.918	0.409825	0.962267	0.661428
Mrpl1	Q99N96	39S ribosomal protein L1, mitochondrial OS=Mus musculus OX=10090 GN=Mrpl1 PE=1 SV=2	1.685	0.648	1.091	0.00293	0.19731	0.967625
Mrpl10	Q3TBW2	39S ribosomal protein L10, mitochondrial OS=Mus musculus OX=10090 GN=Mrpl10 PE=1 SV=2	0.785	1.231	0.966	0.190944	0.801196	0.763012
Mrpl11	Q9CQF0	39S ribosomal protein L11, mitochondrial OS=Mus musculus OX=10090 GN=Mrpl11 PE=1 SV=1	1.362	0.931	1.267	0.0091995	0.609993	0.596379
Mrpl12	Q9DB15	39S ribosomal protein L12, mitochondrial OS=Mus musculus OX=10090 GN=Mrpl12 PE=1 SV=2	1.198	0.698	0.822	0.215947	0.0960975	0.321995
Mrpl13	Q9D1P0	39S ribosomal protein L13, mitochondrial OS=Mus musculus OX=10090 GN=Mrpl13 PE=1 SV=1	0.692	1.413	0.978	0.0636348	0.585278	0.784078
Mrpl14	Q9D1I6	39S ribosomal protein L14, mitochondrial OS=Mus musculus OX=10090 GN=Mrpl14 PE=1 SV=1	0.842	10.861	9.617	0.361418	2.13546e-06	1.82653e-05
Mrpl15	Q9CPR5	39S ribosomal protein L15, mitochondrial OS=Mus musculus OX=10090 GN=Mrpl15 PE=1 SV=1	1.088	0.84	0.914	0.678616	0.455329	0.61817
Mrpl18	Q9CQL5	39S ribosomal protein L18, mitochondrial OS=Mus musculus OX=10090 GN=Mrpl18 PE=1 SV=1	0.915	1.287	1.178	0.544058	0.722979	0.972834
Mrpl19	Q9D338	39S ribosomal protein L19, mitochondrial OS=Mus musculus OX=10090 GN=Mrpl19 PE=1 SV=1	0.671	2.568	1.722	0.0150757	0.0293991	0.35641
Mrpl2	Q9D773	39S ribosomal protein L2, mitochondrial OS=Mus musculus OX=10090 GN=Mrpl2 PE=1 SV=1	1.14	1.665	1.036	0.446891	0.194188	0.830748
Mrpl21	Q9D1N9	39S ribosomal protein L21, mitochondrial OS=Mus musculus OX=10090 GN=Mrpl21 PE=1 SV=1	0.459	2.713	1.246	0.000147829	0.0482775	0.825413
Mrpl22	Q8BU88	39S ribosomal protein L22, mitochondrial OS=Mus musculus OX=10090 GN=Mrpl22 PE=1 SV=1	1.056	0.918	0.97	0.807991	0.622045	0.69457
Mrpl23	O35972	39S ribosomal protein L23, mitochondrial OS=Mus musculus OX=10090 GN=Mrpl23 PE=1 SV=1	0.988	1.274	1.259	0.838822	0.633523	0.726243
Mrpl27	Q99N92	39S ribosomal protein L27, mitochondrial OS=Mus musculus OX=10090 GN=Mrpl27 PE=1 SV=1	0.789	0.718	0.567	0.127345	0.259103	0.100813
Mrpl28	Q9D1B9	39S ribosomal protein L28, mitochondrial OS=Mus musculus OX=10090 GN=Mrpl28 PE=1 SV=3	0.01	0.107	0.01	1e-17	9.78357e-07	1e-17
Mrpl37	Q921S7	39S ribosomal protein L37, mitochondrial OS=Mus musculus OX=10090 GN=Mrpl37 PE=1 SV=1	0.875	1.153	1.008	0.323342	0.889753	0.814688
Mrpl38	Q8K2M0	39S ribosomal protein L38, mitochondrial OS=Mus musculus OX=10090 GN=Mrpl38 PE=1 SV=2	0.95	0.978	1.004	0.658738	0.7679	0.805689
Mrpl39	Q9JKF7	39S ribosomal protein L39, mitochondrial OS=Mus musculus OX=10090 GN=Mrpl39 PE=1 SV=4	1.027	1.715	1.762	0.94458	0.262408	0.312741
Mrpl4	Q9DCU6	39S ribosomal protein L4, mitochondrial OS=Mus musculus OX=10090 GN=Mrpl4 PE=1 SV=1	1.038	1.038	1.077	0.912012	0.904796	0.941918
Mrpl40	Q9Z2Q5	39S ribosomal protein L40, mitochondrial OS=Mus musculus OX=10090 GN=Mrpl40 PE=1 SV=2	0.915	1.738	1.59	0.479153	0.192012	0.33938
Mrpl41	Q9CQN7	39S ribosomal protein L41, mitochondrial OS=Mus musculus OX=10090 GN=Mrpl41 PE=1 SV=1	1.192	0.858	1.023	0.496859	0.59876	0.846337
Mrpl43	Q99N89	39S ribosomal protein L43, mitochondrial OS=Mus musculus OX=10090 GN=Mrpl43 PE=1 SV=1	0.952	1.056	1.006	0.70967	0.939508	0.844637
Mrpl45	Q9D0Q7	39S ribosomal protein L45, mitochondrial OS=Mus musculus OX=10090 GN=Mrpl45 PE=1 SV=1	0.97	0.846	0.821	0.840006	0.53025	0.504228
Mrpl48	Q8JZS9	39S ribosomal protein L48, mitochondrial OS=Mus musculus OX=10090 GN=Mrpl48 PE=1 SV=1	1.029	0.684	0.704	0.989118	0.349236	0.412969
Mrpl49	Q9CQ40	39S ribosomal protein L49, mitochondrial OS=Mus musculus OX=10090 GN=Mrpl49 PE=1 SV=1	0.596	2.139	1.276	0.00362481	0.113531	0.790183
Mrpl53	Q9D1H8	39S ribosomal protein L53, mitochondrial OS=Mus musculus OX=10090 GN=Mrpl53 PE=1 SV=1	1.031	0.837	0.863	0.993198	0.536318	0.592949
Mrpl55	Q9CZ83	39S ribosomal protein L55, mitochondrial OS=Mus musculus OX=10090 GN=Mrpl55 PE=1 SV=1	0.902	0.894	0.807	0.525873	0.650433	0.47085
Mrpl57	Q9CQF8	Ribosomal protein 63, mitochondrial OS=Mus musculus OX=10090 GN=Mrpl57 PE=1 SV=1	0.951	0.628	0.597	0.724795	0.262157	0.208382
Mrps15	Q9DC71	28S ribosomal protein S15, mitochondrial OS=Mus musculus OX=10090 GN=Mrps15 PE=1 SV=2	0.657	3.494	2.295	0.0325162	0.0131947	0.24528
Mrps17	Q9CQE3	28S ribosomal protein S17, mitochondrial OS=Mus musculus OX=10090 GN=Mrps17 PE=1 SV=1	0.094	1.577	0.115	1e-17	0.422447	2.14058e-06
Mrps18a	Q99N85	28S ribosomal protein S18a, mitochondrial OS=Mus musculus OX=10090 GN=Mrps18a PE=2 SV=1	1.13	0.908	1.027	0.660392	0.708541	0.850139
Mrps18b	Q99N84	28S ribosomal protein S18b, mitochondrial OS=Mus musculus OX=10090 GN=Mrps18b PE=1 SV=1	100	0.01	17.135	1e-17	1e-17	9.11205e-08
Mrps2	Q924T2	28S ribosomal protein S2, mitochondrial OS=Mus musculus OX=10090 GN=Mrps2 PE=1 SV=1	0.974	1.267	1.233	0.867154	0.735547	0.853345
Mrps22	Q9CXW2	28S ribosomal protein S22, mitochondrial OS=Mus musculus OX=10090 GN=Mrps22 PE=1 SV=1	1.139	0.669	0.762	0.610151	0.284599	0.431675
Mrps26	Q80ZS3	28S ribosomal protein S26, mitochondrial OS=Mus musculus OX=10090 GN=Mrps26 PE=1 SV=1	0.912	14.065	13.698	0.518572	1.60692e-10	2.34177e-08
Mrps27	Q8BK72	28S ribosomal protein S27, mitochondrial OS=Mus musculus OX=10090 GN=Mrps27 PE=1 SV=2	1.326	1.129	1.524	0.0957976	0.9108	0.40726
Mrps30	Q9D0G0	28S ribosomal protein S30, mitochondrial OS=Mus musculus OX=10090 GN=Mrps30 PE=1 SV=1	0.998	1.034	0.838	0.941702	0.893686	0.538582
Mrps34	Q9JIK9	28S ribosomal protein S34, mitochondrial OS=Mus musculus OX=10090 GN=Mrps34 PE=1 SV=1	0.912	0.729	0.665	0.608619	0.31629	0.262152
Mrps36	Q9CQX8	28S ribosomal protein S36, mitochondrial OS=Mus musculus OX=10090 GN=Mrps36 PE=1 SV=1	1.103	0.758	0.835	0.656182	0.321281	0.483092
Mrps5	Q99N87	28S ribosomal protein S5, mitochondrial OS=Mus musculus OX=10090 GN=Mrps5 PE=1 SV=1	0.985	1.348	1.144	0.81148	0.635085	0.951714
Mrps6	P58064	28S ribosomal protein S6, mitochondrial OS=Mus musculus OX=10090 GN=Mrps6 PE=1 SV=3	1.007	0.553	0.558	0.928413	0.0217981	0.0319385
Mrps7	Q80X85	28S ribosomal protein S7, mitochondrial OS=Mus musculus OX=10090 GN=Mrps7 PE=1 SV=1	1.055	2.404	2.537	0.92557	0.0905236	0.110738
Mrps9	Q9D7N3	28S ribosomal protein S9, mitochondrial OS=Mus musculus OX=10090 GN=Mrps9 PE=1 SV=3	12.25	0.084	1.755	1e-17	1.10243e-10	0.311533
Mrrf	Q9D6S7	Ribosome-recycling factor, mitochondrial OS=Mus musculus OX=10090 GN=Mrrf PE=1 SV=1	0.634	2.311	1.465	0.00368778	0.0639752	0.545857
Mrto4	Q9D0I8	mRNA turnover protein 4 homolog OS=Mus musculus OX=10090 GN=Mrto4 PE=1 SV=1	1	0.123	0.114	0.879687	1.3471e-05	1.70599e-06
Ms4a6b	Q99N09	Membrane-spanning 4-domains subfamily A member 6B OS=Mus musculus OX=10090 GN=Ms4a6b PE=2 SV=1	2.493	100	100	3.18595e-06	1e-17	1e-17
Ms4a6c	Q99N08	Membrane-spanning 4-domains subfamily A member 6C OS=Mus musculus OX=10090 GN=Ms4a6c PE=2 SV=1	1.782	39.066	50.364	5.37068e-07	1e-17	1e-17
Ms4a6d	Q99N07	Membrane-spanning 4-domains subfamily A member 6D OS=Mus musculus OX=10090 GN=Ms4a6d PE=1 SV=1	2.006	100	100	4.60698e-08	1e-17	1e-17
Msmo1	Q9CRA4	Methylsterol monooxygenase 1 OS=Mus musculus OX=10090 GN=Msmo1 PE=1 SV=1	100	.	100	1e-17	.	1e-17
Msn	P26041	Moesin OS=Mus musculus OX=10090 GN=Msn PE=1 SV=3	1.034	1.138	1.169	0.831936	0.668186	0.692685
Msr1	P30204	Macrophage scavenger receptor types I and II OS=Mus musculus OX=10090 GN=Msr1 PE=1 SV=3	1.559	1.673	2.683	1.0443e-05	0.0186696	1.24261e-05
Msra	Q9D6Y7	Mitochondrial peptide methionine sulfoxide reductase OS=Mus musculus OX=10090 GN=Msra PE=1 SV=1	0.887	0.823	0.836	0.302282	0.343764	0.407814
Msx3	P70354	Homeobox protein MSX-3 OS=Mus musculus OX=10090 GN=Msx3 PE=1 SV=1	0.811	0.667	0.54	0.0735732	0.0647121	0.0107556
mt-Co3	P00416	Cytochrome c oxidase subunit 3 OS=Mus musculus OX=10090 GN=mt-Co3 PE=1 SV=2	1.403	0.823	1.154	0.0453992	0.448317	0.906958
Mt-Cyb	P00158	Cytochrome b OS=Mus musculus OX=10090 GN=Mt-Cyb PE=1 SV=1	1.1	1.161	1.276	0.639038	0.863976	0.752946
Mta2	Q9R190	Metastasis-associated protein MTA2 OS=Mus musculus OX=10090 GN=Mta2 PE=1 SV=1	1.183	1.252	1.393	0.132753	0.4354	0.281968
Mta3	Q924K8	Metastasis-associated protein MTA3 OS=Mus musculus OX=10090 GN=Mta3 PE=1 SV=1	0.01	0.267	0.01	1e-17	0.00546883	1e-17
Mtap	Q9CQ65	S-methyl-5'-thioadenosine phosphorylase OS=Mus musculus OX=10090 GN=Mtap PE=1 SV=1	1.106	1.676	1.214	0.509934	0.118115	0.719937
Mtarc2	Q922Q1	Mitochondrial amidoxime reducing component 2 OS=Mus musculus OX=10090 GN=Mtarc2 PE=1 SV=1	1.084	1.061	1.167	0.558136	0.996389	0.830317
Mtatp8	P03930	ATP synthase protein 8 OS=Mus musculus OX=10090 GN=Mtatp8 PE=1 SV=1	1.128	1.082	1.221	0.35595	0.941004	0.664672
Mtch1	Q791T5	Mitochondrial carrier homolog 1 OS=Mus musculus OX=10090 GN=Mtch1 PE=1 SV=1	0.093	0.814	0.07	1e-17	0.551737	4.36689e-08
Mtch2	Q791V5	Mitochondrial carrier homolog 2 OS=Mus musculus OX=10090 GN=Mtch2 PE=1 SV=1	0.963	1.064	0.997	0.621606	0.99657	0.695385
Mtco1	P00397	Cytochrome c oxidase subunit 1 OS=Mus musculus OX=10090 GN=Mtco1 PE=1 SV=2	0.897	1.374	1.378	0.256135	0.344429	0.367167
Mtco2	P00405	Cytochrome c oxidase subunit 2 OS=Mus musculus OX=10090 GN=Mtco2 PE=1 SV=1	0.961	1.177	1.109	0.589643	0.533025	0.884825
Mtdh	Q80WJ7	Protein LYRIC OS=Mus musculus OX=10090 GN=Mtdh PE=1 SV=1	1.241	1.47	1.487	0.0276344	0.0839073	0.168607
Mthfd1	Q922D8	C-1-tetrahydrofolate synthase, cytoplasmic OS=Mus musculus OX=10090 GN=Mthfd1 PE=1 SV=4	0.912	0.78	0.747	0.315328	0.111931	0.0913603
Mthfd1l	Q3V3R1	Monofunctional C1-tetrahydrofolate synthase, mitochondrial OS=Mus musculus OX=10090 GN=Mthfd1l PE=1 SV=2	1.038	1.002	0.972	0.786299	0.691976	0.589862
Mthfd2	P18155	Bifunctional methylenetetrahydrofolate dehydrogenase/cyclohydrolase, mitochondrial OS=Mus musculus OX=10090 GN=Mthfd2 PE=1 SV=1	0.942	2.903	1.818	0.461957	8.75915e-05	0.0669565
[truncated: 1,903 more rows]
