# Supplementary material for: Host Translational Control by Stress Granules Promotes Mycobacterium tuberculosis Pathogenesis
Source: MedComm (2020). 2025 Nov 10;6(11):e70479. doi: 10.1002/mco2.70479 (PMC12598499; doi:10.1002/mco2.70479)
Supplement: Supplementary file 3 — Table S2 Proteomics for total proteomes of WT or SGneg BMDMs (Mtb infected). [file MCO2-6-e70479-s004.xlsx]

## Sheet: Note
Table S2. Proteomics for total proteomes of WT or SGneg BMDMs (Mtb infected)

## Sheet: Sheet 1
Gene symbol	Log2(SGneg/WT)	-Log(p-value)
2210016F16Rik	0.21661	0.408254
9930111J21Rik1	1.06833	1.59646
Aacs	0.432959	0.543237
Aak1	-0.02621	0.036705
Aak1	-0.26188	0.331406
Aamp	-0.06643	0.034763
Aars1	-0.00433	0.022051
Abcb1b	0.042644	0.051356
Abcb4	-0.2969	0.291364
Abcb6	0.513996	0.752347
Abcb7	-0.45403	1.37208
Abcc1	0.16092	0.18066
Abcc3	-1.21759	2.27284
Abcd1	-0.20257	0.262805
Abcd3	0.079975	0.121045
Abce1	0.471968	1.20535
Abcf1	-0.23786	0.466873
Abcf2	-0.07097	0.037795
Abhd12	-0.08927	0.251441
Abhd14b	0.455229	0.462901
Abhd16a	-1.95456	9.56864
Abi1	0.136191	0.275034
Abi2	-0.26708	0.45688
Abi3	0.144046	0.106529
Abr	0.116365	0.27056
Abracl	0.358396	1.33979
Abraxas2	-0.2863	0.270672
Acaa1a	0.168642	0.499607
Acaa2	0.05797	0.126175
Acaca	0.025738	0.027979
Acad12	0.269033	0.337169
Acad8	-0.99712	2.51461
Acad9	0.22404	0.378715
Acadl	-0.02621	0.074276
Acadm	-0.24469	0.713863
Acads	0.063503	0.147605
Acadsb	0.266637	0.541341
Acadvl	-0.17625	0.476525
Acap2	-0.17137	0.194718
Acat1	0.012926	0.031623
Acat2	-0.17299	0.142576
Acbd3	-0.02327	0.049731
Acbd5	-0.17788	0.128252
Acin1	-0.074	0.112443
Acly	0.169925	0.480347
Aco1	0.025738	0.044361
Aco2	-0.02915	0.081035
Acod1	-0.01159	0.039203
Acot13	-0.00868	0.006152
Acot2	-0.2464	0.32311
Acot7	-0.03505	0.006559
Acot8	0.325386	0.38615
Acot9	-0.02327	0.057353
Acox1	0.045443	0.033272
Acox3	-0.18606	0.489278
Acp1	0.473008	1.10066
Acp2	0.025738	0.028468
Acp5	0.595504	0.954763
Acsf2	-0.34373	0.348096
Acsl1	0.283329	0.975355
Acsl4	-0.20756	0.460747
Acsl5	-0.12816	0.293285
Acta1	-0.07552	0.20798
Actb	-0.14242	0.442264
Actbl2	-0.63487	0.662494
Actg1	0.041243	0.036753
Actl6a	0.78073	2.07189
Actn1	-0.05739	0.157155
Actn4	0.0229	0.037684
Actr10	-0.30223	0.302947
Actr1a	-0.18115	0.561694
Actr1b	-0.72499	1.68553
Actr2	0.041243	0.081372
Actr3	0.018634	0.027244
Acyp1	-0.12973	0.084584
Adam10	-0.2109	0.246776
Adam15	-0.22263	0.162229
Adam17	-0.1665	0.130915
Adam9	-0.02621	0.018061
Adap1	1.37407	3.52524
Adgre1	-0.11404	0.33477
Adh5	0.144046	0.404877
Adk	0.583038	1.30609
Ado	0.240009	0.328599
Adpgk	-0.20423	0.277959
Adprh	-0.43051	1.52986
Adprs	0.522056	0.679991
Adrm1	-0.33097	0.361729
Adsl	0.151859	0.218708
Adss1	0.280956	0.583725
Adss2	0.100305	0.152767
Afg3l2	0.102994	0.106314
Agbl3	0.094912	0.112822
Agfg1	-0.25326	0.260227
Agk	0.501821	0.829004
Agl	-0.59728	0.599647
Ago2	-0.10936	0.078632
Agpat1	-0.074	0.046944
Agpat4	0.561693	0.779715
Agps	0.084064	0.144074
Agtrap	-0.63039	1.27039
Ahcy	0.059355	0.13181
Ahcyl1	0.066261	0.136182
Ahcyl2	0.144046	0.176217
Ahnak	-0.28983	1.16468
Ahnak2	-0.47193	2.48665
Ahsa1	0.051024	0.078521
Aif1	0.199123	0.625304
Aifm1	-0.01304	0.039817
Aimp1	0.059355	0.089609
Aimp2	-0.29159	0.571746
Aip	-0.18935	0.282673
Ak2	0.171207	0.504475
Ak3	-0.27579	0.52484
Akap10	0.312665	0.294685
Akap8	0.519039	0.504605
Akr1a1	0.244887	0.850067
Akr1b1	0.07861	0.183286
Akr1b8	-0.26188	0.711903
Akr1c13	0.070389	0.087569
Akr7a2	0.73292	1.42629
Akt1	-0.23957	0.369521
Alad	0.151859	0.226202
Alb	-0.87303	7.18932
Alcam	-0.17951	0.49315
Aldh16a1	-0.0499	0.090612
Aldh18a1	0.370722	0.832982
Aldh1b1	0.371838	1.18827
Aldh1l1	0.711054	1.05994
Aldh2	-0.04692	0.125885
Aldh3a2	-0.28279	0.788629
Aldh3b1	-0.04543	0.086714
Aldh4a1	-0.1156	0.163211
Aldh6a1	-0.12501	0.156801
Aldh9a1	0.328836	1.32756
Aldoa	0.159629	0.464239
Aldoart1	-0.76857	0.769782
Aldoc	1.03984	2.48277
Alg2	-0.01596	0.006347
Alg5	-0.10005	0.12796
Alg8	0.074505	0.088666
Alg9	-2.14561	6.81557
Alox5ap	-0.18279	0.479985
Alyref	0.182692	0.404315
Amdhd2	0.210389	0.660586
Ampd3	0.476122	0.806093
Anapc1	-0.56918	0.564582
Ankfy1	-0.00578	0.025781
Ankrd13a	0.378512	0.505329
Ankrd44	-1.21424	3.94488
Ano2	0.552869	0.832075
Ano6	-0.10625	0.177844
Anp32a	0.059355	0.116245
Anp32b	0.54498	2.18898
Anp32e	0.145351	0.230972
Anpep	-0.06945	0.189234
Anxa1	-0.03357	0.090892
Anxa11	-0.00578	0.006711
Anxa2	-0.11404	0.333569
Anxa3	-0.00868	0.030513
Anxa4	-0.0619	0.169352
Anxa5	-0.16165	0.520236
Anxa6	-0.04097	0.109871
Anxa7	0.133564	0.345377
Aoah	-0.06643	0.098465
Ap1b1	-0.18279	0.578406
Ap1g1	-0.0514	0.119473
Ap1g2	0.368489	0.317893
Ap1m1	0.05797	0.1
Ap1s1	0.282143	0.344893
Ap1s2	0.034216	0.052464
Ap2a1	-0.074	0.168488
Ap2a2	-0.06794	0.18744
Ap2b1	0.015783	0.022959
Ap2m1	-0.27928	0.863446
Ap2s1	-0.37333	0.735035
Ap3b1	-0.17137	0.482518
Ap3d1	-0.17951	0.541826
Ap3m1	0.178874	0.440005
Ap3m2	0.172488	0.180184
Ap3s1	-0.15682	0.269266
Apaf1	0.04684	0.068623
Apbb1ip	-0.21927	0.550542
Apeh	-0.0862	0.201722
Apex1	-0.17299	0.359253
Aph1a	1.47923	2.45053
Api5	0.005759	0.010857
Apip	1.56365	3.56047
Apmap	-0.04543	0.074439
Apoa1	-0.4112	0.356206
Apobr	-0.18115	0.483322
Apoe	-0.41504	2.02195
Apool	0.056584	0.076183
App	1.3202	1.90626
Appl1	0.192825	0.284016
Appl2	0.233888	0.280034
Aprt	0.090853	0.220828
Arap1	-0.03949	0.083276
Arcn1	-0.13765	0.424977
Arf1	0.311503	0.77074
Arf2	-0.2863	0.268001
Arf3	-0.12816	0.385882
Arf4	0.163499	0.282474
Arf5	-0.27404	0.754493
Arf6	-0.1976	0.596498
Arfgap2	-0.3419	0.360867
Arfgef1	-0.61927	0.653312
Arfgef2	-1.07704	2.64905
Arfip1	-0.16974	0.238049
Arhgap1	0.157044	0.464307
Arhgap17	0	0.009383
Arhgap18	0.001442	0.008346
Arhgap25	0.163499	0.491916
Arhgap27	-0.39783	0.704796
Arhgap30	-0.21257	0.401401
Arhgap4	-0.70369	1.71725
Arhgap45	-0.191	0.518727
Arhgap9	-0.03062	0.035706
Arhgdia	0.028569	0.052461
Arhgdib	-0.08467	0.239118
Arhgef1	0.327687	0.91312
Arhgef10l	0.482332	0.693424
Arhgef2	-0.24127	0.604442
Arhgef6	0.358396	0.412914
Arhgef7	-0.21759	0.406422
Arid1a	-0.02767	0.006513
Arih1	-0.5084	1.00243
Arl1	0.070389	0.131622
Arl11	0.535058	0.878571
Arl2	1.12499	1.57356
Arl6ip1	-0.13289	0.206563
Arl6ip5	-0.82113	3.44451
Arl8a	0.445727	1.36791
Arl8b	0.261832	0.939061
Armc10	-0.51046	0.671906
Armc8	-0.24298	0.295424
Armcx3	-0.20756	0.168188
Arpc1b	-0.01742	0.051313
Arpc2	-0.0604	0.162861
Arpc3	-0.28455	1.13257
Arpc4	-0.02474	0.071178
Arpc5	0.192825	0.602808
Arpc5l	0.31034	0.425253
Arpp19	-0.21759	0.189291
Arrb1	0.079975	0.11782
Arrb2	0.092207	0.135383
Arsa	-0.074	0.102346
Arsb	-0.04692	0.060489
Asah1	-0.28806	1.15368
Ascc2	0.424385	0.427251
Ascc3	1.64339	2.49368
Asl	0.134878	0.295427
Asns	-0.36959	0.38375
Asph	0.273814	0.805673
Ass1	-0.2109	0.546763
Astn2	-0.1078	0.080741
Atad3	0.24732	0.232238
Atg2a	-0.33097	0.444701
Atg3	0.255803	0.370746
Atg4b	-0.62593	0.982253
Atg5	-0.0604	0.054278
Atg7	-0.23277	0.666453
Atic	-0.01159	0.039472
Atl3	-0.26534	1.01849
Atox1	0.888305	5.5407
Atp13a1	0.404903	0.837456
Atp13a2	-0.34924	0.481877
Atp1a1	-0.07856	0.218933
Atp1a3	-0.0145	0.021799
Atp1b3	0.062122	0.151183
Atp2a2	-0.08773	0.247587
Atp2b1	-0.0604	0.163584
Atp2c1	-0.18279	0.141429
Atp5c1	-0.11404	0.279222
Atp5f1a	-0.13924	0.427204
Atp5f1b	0.025738	0.045559
Atp5f1d	0.08134	0.193079
Atp5if1	-0.23107	0.360891
Atp5j2	-0.1488	0.290144
Atp5me	-0.05739	0.099579
Atp5mg	0.140124	0.295107
Atp5mk	-0.13606	0.270987
Atp5mpl	0.121679	0.082119
Atp5pb	-0.17625	0.577925
Atp5pd	0.117695	0.310289
Atp5pf	0.657183	2.00412
Atp5po	0.115033	0.281927
Atp6ap1	-0.13765	0.226933
Atp6ap2	-0.12501	0.179983
Atp6v0a1	-0.0619	0.167033
Atp6v0c	-0.35476	1.57989
Atp6v0d1	-0.23957	0.881183
Atp6v0d2	0.041243	0.091675
Atp6v1a	0.020058	0.031446
Atp6v1b2	0.077243	0.18181
Atp6v1c1	-0.13448	0.410505
Atp6v1d	-0.27056	0.548784
Atp6v1e1	-0.09542	0.270024
Atp6v1f	0.292782	0.892862
Atp6v1g1	0.360645	1.5406
Atp6v1h	-0.10005	0.289877
Atp7a	0.364012	0.380353
Atp9b	0.673556	0.806297
Atxn2l	0.328836	0.427531
Atxn3	-0.13448	0.099366
Aup1	0.348232	0.78193
B2m	0.631337	2.53755
B4galnt1	-0.0604	0.03642
Babam1	0.815575	1.44767
Babam2	-0.0908	0.051171
Bag6	-0.42082	1.15024
Bak1	-0.2723	0.71811
Banf1	0.31034	0.526868
Basp1	-0.28279	1.12356
Bax	-0.10005	0.184941
Bcap29	-0.1976	0.166186
Bcap31	-0.15843	0.315746
Bcas2	0.574344	0.903125
Bcat2	0.132248	0.341299
Bcl2l13	-0.53952	1.44831
Bclaf1	-0.23447	0.195363
Bin1	-0.06945	0.106686
Bin2	-0.08161	0.182026
Birc6	-0.92139	1.11058
Bles03	2.32077	6.12338
Blmh	0.011496	0.013334
Blnk	-0.30223	0.283012
Bloc1s1	-0.54793	0.516431
Bloc1s3	0.709291	0.740014
Bloc1s4	0.478195	0.459244
Bloc1s6	-0.66887	0.757518
Blvra	0.014355	0.018671
Blvrb	0.090853	0.220834
Bmp2k	0.341417	0.303873
Bnip2	0.559737	0.762245
Bola1	2.46467	5.71806
Bola2	2.0072	8.01614
Bphl	-0.2863	0.377562
Bpnt1	0.071763	0.11863
Brcc3	0.077243	0.129836
Brd4	0.228973	0.208109
Brk1	0.044044	0.055047
Brox	0.005759	0.008284
Bsg	0.202888	0.165934
Bst2	-0.55852	1.15519
Btaf1	0.060739	0.076634
Btf3	-0.26708	0.893749
Btf3l4	-0.81858	1.65868
Btk	-0.02327	0.041083
Bub3	0.654436	1.98801
Bzw1	-0.05289	0.105573
C1qa	-0.33825	0.758301
C1qb	-0.074	0.170995
C1qbp	0.067639	0.158307
C1qc	-0.12029	0.281224
C3	-0.09542	0.070735
C3ar1	0.736388	2.41118
C5ar1	0.157044	0.225393
Ca13	0.554834	0.575805
Cab39	0.052416	0.063037
Cacybp	0.038436	0.048369
Cad	0.298658	0.419359
Calhm6	0.738119	1.12458
Calm2	-0.1047	0.304386
Calml3	-5.15843	17
Calr	0.051024	0.108826
Calu	-0.14083	0.363664
Calu	-1.17462	2.17004
Camk1	-0.32554	0.571962
Camk1d	1.92105	3.7239
Camk2d	0.079975	0.185273
Cand1	0.182692	0.561652
Canx	-0.09542	0.273448
Cap1	0.108357	0.279623
Capg	-0.03505	0.094952
Capn1	-0.0218	0.045362
Capn2	0.212881	0.691985
Capns1	-0.30579	1.00157
Caprin1	-0.15682	0.427804
Capza1	-0.04841	0.131921
Capza2	0.038436	0.076517
Capzb	0.00863	0.006513
Card9	-0.00289	0.007099
Carhsp1	2.88655	8.52236
Cars1	-0.02621	0.048733
Casp1	0.222805	0.571008
Casp3	0.075875	0.069127
Casp8	-0.08009	0.158337
Cast	0.02148	0.031901
Cat	-0.14083	0.437766
Cbl	-0.18115	0.384054
Cbr1	0.042644	0.062847
Cbr3	0.794104	1.05704
Cbx1	-0.00578	0.009346
Cbx3	0.102994	0.229634
Cc2d1a	-0.04246	0.037997
Cc2d1b	0	0.008956
Ccar1	0.027154	0.038499
Ccar2	-0.39403	0.414207
Ccdc115	0.07861	0.110515
Ccdc124	-0.2863	0.286084
Ccdc22	0.352759	1.00812
Ccdc25	0.24123	0.197797
Ccdc47	-0.56277	0.926067
Ccdc50	-0.2863	0.270194
Ccdc6	1.07997	1.63689
Ccdc86	-0.22938	0.170528
Ccdc88b	4.76134	17
Ccdc90b	0.225275	0.344306
Ccdc93	0.02432	0.03864
Ccnt2	0.133564	0.106636
Ccny	-1.39973	2.28908
Cct2	0.056584	0.121902
Cct3	0.03984	0.080266
Cct4	-0.1156	0.343925
Cct5	0.034216	0.067018
Cct6a	-0.00723	0.028601
Cct7	-0.14561	0.451576
Cct8	0.007196	0.004402
Cct8	-1.35476	2.16557
Ccz1	0.344828	0.30992
Cd14	0.011496	0.012516
Cd180	0.199123	0.63286
Cd200r1	-0.29159	0.398041
Cd274	0.137504	0.188918
Cd28	-0.486	0.570538
Cd2ap	-0.09542	0.116038
Cd300a	-0.65517	1.58293
Cd300ld3	-0.26361	0.216603
Cd302	-0.15361	0.205995
Cd36	-0.12343	0.367287
Cd40	-0.16165	0.128238
Cd44	-0.00723	0.024602
Cd47	-0.20923	0.493169
Cd48	0.145351	0.348941
Cd63	0.092207	0.123445
Cd68	-0.16004	0.510462
Cd72	-0.13289	0.1012
Cd74	0.634129	2.00019
Cd82	-0.52492	0.629953
Cd84	0.183963	0.411677
Cd9	-0.38082	1.56786
Cd93	-2.50635	9.33101
Cdc37	-0.0862	0.204956
Cdc42	-0.16974	0.552496
Cdc42bpb	-0.43831	0.352389
Cdc42se1	-0.73216	0.768209
Cdc42se2	-0.05289	0.045516
Cdipt	0.126973	0.150816
Cdk11b	-0.48398	0.555053
Cdk18	0.031395	0.035662
Cdk5	-0.1488	0.11049
Cdk5rap3	-0.16812	0.190471
Cds2	-1.02034	2.99552
Cdv3	-0.09696	0.178136
Cebpb	0.258217	0.32607
Celf2	0.254594	0.41207
Cep170	0.393965	0.386117
Cep170b	-0.08927	0.15337
Cept1	0.371838	0.607852
Cers2	-0.34373	0.999877
Cers6	-0.81604	1.99471
Cert1	0.007196	0.004787
Cfl1	0.155749	0.449057
Cfp	0.189034	0.311974
Chchd3	-0.09542	0.177422
Chchd4	-0.20091	0.304867
Chd3	-1.3474	2.05733
Chd4	0.451013	0.424169
Cherp	-0.0908	0.049821
Chil3	-0.03801	0.077225
Chil4	-2.12029	11.4083
Chm	-0.30401	0.573973
Chmp2b	0.329985	0.488146
Chmp3	-0.33461	0.397293
Chmp4b	-0.08773	0.234647
Chmp5	0.002883	0.001952
Chmp6	2.15153	7.24299
Chordc1	1.05172	3.35939
Chp1	-1.08927	1.39906
Chtop	0.119024	0.099163
Chuk	2.94636	7.34404
Ciao1	-0.46196	0.705685
Ciapin1	0.02148	0.029548
Cisd1	-0.10005	0.102245
Cisd2	0.302173	0.663751
Ckap4	-0.30045	1.05445
Ckap5	-0.69199	1.58448
Ckb	-0.03801	0.104535
Clasp2	0.304511	0.268781
Clasp2	-0.35661	0.614178
Clcc1	-0.39783	0.70737
Clcn7	-0.18935	0.381944
Clec12a	0.601221	1.02638
Clec4a	-0.22263	0.421273
Clec4a1	0.271426	0.631854
Clec4d	0.045443	0.060685
Clec4e	0.168642	0.284504
Clec6a	-0.35292	0.298889
Clec7a	-0.20257	0.289165
Clic1	0.037031	0.070783
Clic4	-0.19926	0.590295
Clint1	-0.29336	0.610972
Clip1	0.182692	0.336363
Cln5	-0.33643	0.277294
Cln6	-4.15843	14.2222
Cln8	0.048236	0.039733
Clpp	-0.82113	1.70361
Clptm1	-0.1488	0.288912
Clpx	-0.00433	0.018033
Clta	-0.07248	0.19073
Cltb	-0.50635	0.607098
Cltc	-0.01596	0.047729
Cmas	0.230203	0.28258
Cmpk1	0.43189	2.05751
Cmpk2	0.621056	3.81561
Cmtm3	-0.24469	0.269727
Cmtm6	-0.53324	0.555833
Cmtm7	-0.30757	0.33229
Cnbp	-0.31115	0.365885
Cndp2	0.121679	0.32103
Cnih4	-0.01013	0.010737
Cnn2	-0.21759	0.372748
Cnot1	-0.32193	0.421337
Cnp	-0.00578	0.021407
Cnpy2	0.002883	0.005464
Cnpy3	0.22033	0.558998
Cog1	0.211635	0.225383
Cog2	0.092207	0.119507
Cog3	-0.32373	0.27826
Cog5	-0.08927	0.051118
Cog7	-0.15361	0.16576
Col1a2	-0.41312	0.382802
Col4a3	-0.49005	0.46427
Col4a5	-0.49005	0.46427
Colgalt1	0.140124	0.23149
Commd1b	0.082703	0.091727
Commd2	0.098958	0.063434
Commd3	0.134878	0.205902
Commd4	0.209141	0.255761
Commd5	0.029983	0.038436
Commd7	0.185232	0.317653
Commd8	1.00504	2.6923
Commd9	-0.9686	2.21893
Comt	0.05797	0.112282
Comtd1	-0.0619	0.125307
Copa	0.005759	0.000972
Copb1	0.048236	0.101569
Copb2	0.100305	0.252353
Cope	0.392867	1.7283
Copg1	0.196607	0.616306
Copg2	-0.23447	0.35581
Cops2	1.32769	2.05914
Cops3	-0.28455	0.286073
Cops4	0.159629	0.432688
Cops5	-0.39593	0.351274
Cops6	0.515006	1.02659
Cops7a	-0.13448	0.144863
Cops7b	0.598365	0.796465
Cops8	-0.39593	0.745468
Cops9	0.16221	0.172195
Copz1	0.249749	0.651637
Coq6	-0.2464	0.456823
Coq9	-0.11247	0.0685
Coro1a	0.086784	0.211154
Coro1b	0.123004	0.329591
Coro1c	0.053806	0.114679
Coro2a	1.05728	1.65664
Coro6	1.61542	2.92749
Coro7	0.115033	0.298697
Cotl1	0.119024	0.314989
Cox15	0.125651	0.109792
Cox17	0.558757	0.738028
Cox4i1	-0.1156	0.339726
Cox5a	0.031395	0.05814
Cox5b	-0.05589	0.150762
Cox6a1	1.58352	13.3072
Cox6b1	0.404903	1.65543
Cox6c	-0.17137	0.320101
Cox7a2	-0.00868	0.012363
Cox7a2l	-0.03505	0.012482
Cox7c	-0.08161	0.067977
Cpd	0.02148	0.030957
Cpne1	0.567545	1.39065
Cpne2	0.032806	0.038669
Cpne3	0.197865	0.617454
Cpox	0.546956	0.580159
Cpsf1	0.415759	0.384099
Cpsf2	1.06764	1.93289
Cpsf6	0.228973	0.252377
Cpsf7	-1.09851	2.3079
Cpt1a	-0.56277	1.07045
Cpt2	0.463622	0.76838
Cr1l	0.176323	0.201859
Crat	0.032806	0.053766
Creg1	0.029983	0.065038
Creld2	-0.31833	0.366644
Crip1	0.365133	0.537575
Crk	0.112367	0.220524
Crkl	-0.57992	1.60548
Crlf2	0.168642	0.179611
Crlf3	0.329985	0.708781
Crot	-0.9105	1.09265
Crybb1	-1.16165	1.98357
Cryl1	0.364012	0.622597
Cryzl1	0.243669	0.330975
Cs	0.086784	0.21002
Csde1	-0.51664	1.14904
Cse1l	0.151859	0.357414
Csf1r	0.075875	0.147016
Csf2ra	-0.36216	0.324148
Csk	0.212881	0.525516
Csnk2a1	0.6107	1.7821
Csnk2a2	-0.0218	0.016777
Csnk2b	-0.46793	1.04428
Csrp1	0.40163	1.31168
Cstb	0.341417	1.41016
Cstf2	0.011496	0.025788
Cstf2t	-0.8625	0.987194
Ctbp1	0.031395	0.044711
Ctbp2	-0.6827	0.998207
Ctbs	0.117695	0.136653
Ctcf	0.067639	0.051813
Ctdsp1	-0.28806	0.380644
Ctnnbl1	0.469886	0.466795
Ctnnd1	0.085425	0.143213
Ctps1	0.8024	0.971237
Ctps2	0.342555	0.770162
Ctsa	0.128293	0.34522
Ctsb	0.03984	0.080688
Ctsc	0.158337	0.457876
Ctsd	-0.00868	0.03131
Ctsh	0.212881	0.692876
Ctsl	0.134878	0.273028
Ctss	0.355016	1.49926
Ctsz	0.028569	0.050694
Cttnbp2nl	-0.03801	0.030189
Ctu2	2.36877	7.13104
Cul1	-0.78836	0.860663
Cul4a	-0.24982	0.202591
Cul4b	0.132248	0.150464
Cux1	-0.07552	0.049153
Cwf19l1	-0.29159	0.231564
Cyb561d2	-0.35476	0.28623
Cyb5a	-0.3474	1.52798
Cyb5b	-0.72261	2.66622
Cyb5r1	-0.02915	0.045679
Cyb5r3	-0.3474	1.52551
Cyba	-0.24127	0.821879
Cybb	-0.08161	0.228217
Cybc1	0.304511	0.4949
Cyc1	-0.2109	0.55321
Cycs	0.211635	0.51332
Cyfip1	-0.00289	0.017611
Cyfip2	-1.1976	1.69115
Cyp20a1	-0.12029	0.169621
Cyp4v2	-0.11873	0.137539
Cyria	-0.00578	0.005013
Cyrib	-0.22769	0.820464
Cyth4	0.228973	0.436983
Czib	0.986957	1.92205
Dab2	-0.23447	0.529825
Dad1	-0.31115	0.863933
Daglb	0.269033	0.567246
Dap3	-0.37146	0.323857
Dars1	0.060739	0.144673
Dazap1	0.140124	0.221922
Dbi	0.71721	4.64157
Dbnl	0.017209	0.025652
Dbt	-0.01013	0.005454
Dcakd	0.305679	0.27817
Dck	0.105678	0.132791
Dcps	0.217851	0.381889
Dctn1	-0.44026	1.86487
Dctn2	0.108357	0.279163
Dctn3	0.027154	0.047901
Dctn4	0.042644	0.052662
Dcun1d1	-0.0862	0.048868
Dcxr	-0.01888	0.021273
Ddb1	1.47768	14.1221
Ddi2	-0.15361	0.254704
Ddost	-0.13448	0.407527
Ddrgk1	0.1137	0.148782
Ddt	-0.0218	0.036844
Ddx1	0.195348	0.44232
Ddx17	0.261832	0.638615
Ddx19b	0.16221	0.230341
Ddx21	-0.05589	0.075653
Ddx23	0.648926	0.671609
Ddx39a	-0.21257	0.743985
Ddx39b	-0.2969	0.876681
Ddx3x	-0.23447	0.78169
Ddx46	0.031395	0.061251
Ddx5	0.108357	0.278145
Ddx58	0.141433	0.392818
Ddx6	0.438293	1.37292
Ddx60	-0.06341	0.036451
Decr1	0.266637	0.514266
Degs1	0.258217	0.465226
Dek	0.252173	0.415056
Dennd10	-0.69666	1.51815
Dennd4b	-0.21759	0.172457
Dennd4c	0.635987	0.975371
Denr	0.228973	0.359176
Dera	0.618239	1.43428
Derl2	-0.83136	1.7136
Dglucy	-0.50022	0.773577
Dguok	0.350497	0.319858
Dhcr7	-0.06794	0.076639
Dhdh	-0.08009	0.12867
Dhfr	-0.06945	0.086395
Dhrs1	-0.12343	0.29821
Dhrs4	0.073135	0.066672
Dhrs7	-0.0862	0.106448
Dhrs7b	1.45575	2.18051
Dhx15	0.243669	0.592224
Dhx30	-0.61485	0.633778
Dhx58	0.27858	0.579346
Dhx9	0.163499	0.451762
Diaph1	0.145351	0.336934
Diaph2	2.08542	4.62227
Dip2b	1.16671	3.97777
Dis3l2	0.001442	0.000492
Dkc1	-1.58208	2.64022
Dlat	-0.18115	0.554266
Dld	-0.14242	0.439317
Dlst	-0.28279	0.891859
Dmac1	0.230203	0.270846
Dnaja1	-0.67807	3.11715
Dnaja2	0.149259	0.352936
Dnaja3	0.100305	0.123238
Dnajb1	0.869477	1.25419
Dnajb11	-0.32013	1.28089
Dnajc10	0.494672	1.02627
Dnajc13	-0.20091	0.53006
Dnajc2	-0.08773	0.057677
Dnajc3	-0.30223	0.812832
Dnajc5	-0.55852	1.30965
Dnajc7	-0.77596	0.872278
Dnase1l1	-0.0218	0.020593
Dnase2a	0.025738	0.022058
Dnm1l	0.231432	0.577984
Dnm2	-0.03357	0.083506
Dnmt3a	-0.19595	0.143657
Dnpep	-0.05439	0.134956
Dnph1	-0.12501	0.079709
Dock10	0.134878	0.269069
Dock11	-0.19429	0.157216
Dock2	0.011496	0.012004
Dock7	1.04544	1.52842
Dock8	0.348232	1.07537
Dohh	0.207893	0.260704
Dok1	-0.77596	1.83444
Dok3	0.43082	0.62621
Dolpp1	-0.23616	0.22014
Dpf2	0.543991	0.902534
Dpm1	-0.01304	0.019455
Dpm3	0.215368	0.254356
Dpp3	-0.12343	0.32102
Dpp7	-0.21927	0.712728
Dpp9	-0.45206	0.681026
Dpy30	-0.13448	0.170427
Dpysl2	0.134878	0.368573
Dr1	0.789938	1.2228
Drg1	0.451013	0.518657
Drg2	0.042644	0.055744
Dstn	-0.31473	1.27882
Dtd2	-0.39593	0.422547
Dtx3l	0.204141	0.347959
Dus3l	0.43189	0.559028
Dusp3	0.194087	0.603706
Dym	0.374066	0.464977
Dync1h1	-0.0604	0.165584
Dync1i2	0.062122	0.132702
Dync1li1	-0.11247	0.267266
Dync1li2	0.657183	1.04664
Dynll1	-0.1156	0.282472
Dynll2	-0.01304	0.021712
Dynlrb1	0.738119	2.43315
Dynlt1	-0.63935	1.92974
Ear1	0.014355	0.023859
Ear2	-0.03801	0.072495
Ear6	-0.13924	0.395052
Ebna1bp2	0.042644	0.030296
Ebp	-0.02327	0.032043
Echs1	0.171207	0.512629
Eci1	0.721591	2.27003
Ecpas	-0.44811	0.674247
Edc3	0.090853	0.078691
Edc4	-0.07856	0.060289
Edf1	0.164786	0.200992
Eea1	-0.06492	0.163062
Eef1a1	0.175045	0.527976
Eef1b	-0.11873	0.353412
Eef1d	0.067639	0.151576
Eef1d	-0.02474	0.033305
Eef1g	0.049631	0.103533
Eef2	0.00863	0.005677
Efhd2	-0.28104	1.10885
Efr3a	-1.46594	2.34569
Eftud2	-0.26361	0.807309
Ehbp1l1	-0.39025	0.902507
Ehd1	-0.2059	0.713759
Ehd4	-0.03801	0.102066
Eif1	-0.07248	0.101127
Eif1a	0.311503	0.812858
Eif1ax	0.392867	0.529808
Eif2a	-0.41696	0.958925
Eif2ak2	0.166073	0.287972
Eif2b2	-0.23107	0.277705
Eif2b4	0.513996	0.524972
Eif2b5	0.124328	0.102627
Eif2s1	-0.226	0.735674
Eif2s2	-0.04543	0.055129
Eif2s3x	-0.03209	0.086887
Eif3a	0.028569	0.052726
Eif3b	0.132248	0.356596
Eif3c	0.045443	0.08967
Eif3d	-0.1016	0.176935
Eif3e	0.014355	0.003023
Eif3f	0.15056	0.299331
Eif3g	0.681674	2.23586
Eif3h	0.02432	0.047779
Eif3i	0.393965	1.43025
Eif3j2	-0.15521	0.254249
Eif3k	0.347099	0.723828
Eif3l	-0.12816	0.313966
Eif3m	0.687956	1.9726
Eif4a1	0.038436	0.075392
Eif4a2	-0.28104	0.25125
Eif4a3	-0.00868	0.017965
Eif4b	-0.18935	0.443157
Eif4e	-0.1016	0.197118
Eif4g1	0.177599	0.467281
Eif4g2	0.044044	0.070983
Eif4g3	-0.06341	0.117372
Eif4h	0.39835	1.15009
Eif5	0.067639	0.102791
Eif5a	0.085425	0.203763
Eif5b	0.62854	2.53046
Eif6	-0.13606	0.344242
Eipr1	0.655352	0.950406
Elavl1	-0.16488	0.418007
Elmo1	0.031395	0.062231
Elmo2	-0.2059	0.177794
Elob	-0.77843	2.65899
Eloc	0.082703	0.131444
Elovl1	-0.16004	0.3566
Elp1	-0.96016	1.12204
Emb	0.183963	0.313274
Emc1	-0.08161	0.128039
Emc2	-0.0619	0.139624
Emc3	0.37629	0.504285
Emc4	-0.02034	0.027645
Emc6	-0.20423	0.162191
Emc7	-0.00433	0.019658
Emc8	-0.4112	0.586768
Emd	0.037031	0.042902
Eml2	0.886745	2.53203
Eml3	-1.56064	2.59138
Emp3	0.157044	0.200002
En2	0.111031	0.286943
Endod1	0.108357	0.132984
Eno1	0.1137	0.297034
Ensa	0.532068	0.529362
Entpd1	0.064883	0.122746
Epb41	-0.22432	0.190985
Epb41l1	-1.0499	4.06604
Epb41l2	0.108357	0.225377
Epn1	-0.34556	0.466911
Eprs1	-0.00433	0.020487
Eps15	0.50284	0.960189
Eps15l1	-0.6529	2.34008
Epx	-0.54162	1.39684
Erap1	-0.17299	0.530547
Erbin	0.360645	0.797484
Ergic1	-0.07856	0.112941
Erh	-0.02474	0.037897
Erlin1	-0.13289	0.17412
Erlin2	-0.17462	0.462958
Ermp1	0.891419	1.11242
Ero1a	0.176323	0.302906
Erp29	0.248535	0.868433
Erp44	-0.23277	0.781149
Esd	0.044044	0.089432
Esyt1	-0.17462	0.573745
Esyt2	-0.34008	0.301619
Etf1	0.23634	0.570251
Etfa	-0.00578	0.025754
Etfb	0.120352	0.318352
Etfdh	-0.16488	0.24676
Ethe1	0.757023	3.76566
Evi2b	-0.01888	0.024023
Evl	0.071763	0.163176
Ewsr1	0.049631	0.083447
Exoc1	0.528071	0.744862
Exoc2	0.9855	2.91118
Exoc3	-0.5084	0.493524
Exoc4	-0.37707	0.622065
Exoc5	0.438293	0.489234
Exoc6b	-0.30401	0.267808
Exoc8	0.439357	0.720332
Exosc4	1.42653	2.32463
Eya3	0.044044	0.036916
Ezr	0.210389	0.431792
F13a1	0.222805	0.657908
F2	-0.74178	0.805939
Fabp3	0.053806	0.080374
Fabp4	0.146655	0.411812
Fabp5	0.473008	2.39749
Fabp7	0.40163	0.548263
Fadd	0.125651	0.170582
Faf1	0.041243	0.023128
Faf2	-0.19595	0.308881
Fahd2a	-0.00144	7.64e-05
Faim	0.16092	0.209508
Fam104a	-1.88897	3.43051
Fam107b	-0.28983	0.286544
Fam114a2	1.24306	3.38423
FAM120A	0.09356	0.186098
Fam136a	0.881273	1.0963
Fam162a	0.00863	0.018632
Fam177a1	-0.18606	0.149245
Fam241a	0.868687	0.983229
Fam91a1	0.246104	0.486983
Fam98b	0.071763	0.064114
Farsa	-0.67116	2.45603
Farsb	0.22033	0.538758
Fasn	-0.19926	0.686917
Fau	0.115033	0.240685
Fbl	0.074505	0.14043
Fbn1	-0.21759	0.552418
Fbxo6	-0.152	0.105538
Fcer1g	-0.10625	0.308713
Fcgr1	0.111031	0.288094
Fcgr2b	-0.24127	0.550135
Fcgr3	-0.04097	0.059172
Fcgr4	0.465713	0.927833
Fcgrt	-0.68966	0.718595
Fcho2	-1.1976	1.86577
Fcrls	-0.41312	0.61708
Fdps	-0.02034	0.042316
Fech	0.572405	0.810542
Fen1	-0.17137	0.243878
Fer1l5	-0.22432	0.19296
Fermt3	0.181421	0.553596
Fes	0.045443	0.041731
Fga	-0.12186	0.076191
Fgd2	0.80653	1.51384
Fgd3	-0.09234	0.070831
Fgg	-0.57992	0.61314
Fh	-0.12973	0.393919
Fhip2a	-0.65972	0.883945
Fhl3	0.116365	0.184714
Fhod1	0.381837	0.886871
Fip1l1	-0.26015	0.237447
Fis1	0.10165	0.192032
Fkbp15	-0.00289	0.012601
Fkbp1a	-0.89701	4.12847
Fkbp2	0.074505	0.145752
Fkbp3	-0.00433	0.010738
Fkbp4	0.166073	0.194626
Fkbp8	-0.9686	1.58163
Flii	-0.04394	0.074402
Flna	0.029983	0.05636
Flnb	0.090853	0.135606
Flnc	-0.02474	0.007304
Flot1	-0.21424	0.168927
Flot2	-0.31833	0.263942
Fmnl1	0.392867	0.972789
Fmr1	0.694212	0.732216
Fn1	0.051024	0.042033
Fnbp1	-0.24982	0.400422
Fnbp1l	0.079975	0.102587
Fndc3a	-0.52284	0.574388
Fndc3b	-0.25326	0.196079
Fnta	-0.3419	0.34775
Fpr1	-0.28104	0.315021
Fpr2	0.378512	0.595714
Frmd8	-0.0514	0.023957
Fth1	-0.03062	0.050275
Ftl1	-0.08467	0.112433
Fubp1	-0.36587	0.890562
Fubp3	0.010064	0.029587
Fundc2	-0.04841	0.024655
Fuom	-0.16004	0.122243
Fus	0.010064	0.00143
Fxr1	0.132248	0.192959
Fxr2	0.228973	0.206888
Fxyd5	-0.3827	0.55721
Fyb1	-0.41504	2.02185
Fyco1	-1.82623	3.48296
G3bp1	-2.27928	2.0346
G3bp2	-2.54793	2.53919
G6pdx	-0.04394	0.120897
Gaa	0.105678	0.178298
Gabarap	0.025738	0.01323
Gak	0.082703	0.057167
Galc	0.038436	0.060438
Gale	1.79494	3.20262
Galk1	0.37629	0.793264
Galk2	-0.1078	0.21834
Galns	0.079975	0.157437
Galnt2	-0.83136	1.73435
Galnt7	0.0229	0.019106
Ganab	-0.26882	1.04273
Gapdh	0.014355	0.019325
Gapvd1	0.166073	0.279388
Gar1	-0.31473	0.258988
Gars1	0.090853	0.168387
Gart	0.092207	0.172109
Gas7	0.082703	0.076127
Gatd1	1.40654	5.68954
Gatd3	0.292782	0.777496
Gatm	0.089498	0.115451
Gba	0.252173	0.888241
Gbe1	0.633199	0.792487
Gbp2	0.090853	0.221662
Gbp4	-0.1665	0.185615
Gbp5	-0.02034	0.031942
Gbp6	0.22033	0.413686
Gbp7	0.284514	0.417937
Gbp9	1.24245	1.85005
Gcc2	0.366252	0.333137
Gclm	0.08134	0.117222
Gcn1	-0.34556	0.926187
Gcsh	-0.63263	0.762575
Gda	-0.43051	0.991627
Gde1	-0.16165	0.121917
Gdi1	0.010064	0.016712
Gdi2	0.015783	0.022208
Gdpd1	-0.23447	0.450424
Get3	0.168642	0.4695
Gfer	-0.55852	0.498878
Gfm1	-0.46395	0.737272
Gfpt1	-0.00868	0.01396
Gfus	-0.47794	1.34069
Gga1	0.001442	0.014261
Gga3	-0.55639	0.571311
Ggh	0.185232	0.323194
Ghitm	0.134878	0.114638
Gid8	-0.44026	1.077
Git1	-0.13448	0.084443
Git2	-0.0218	0.035544
Gk	0.062122	0.102586
Gla	-0.04692	0.12613
Glb1	0.144046	0.404699
Glg1	-0.13289	0.368932
Glipr2	0.123004	0.103866
Glmp	-0.4112	0.748337
Glo1	0.319618	0.838647
Glod4	0.462576	0.970491
Glrx	0.532068	2.91053
Glrx3	0.426533	1.83255
Glrx5	-1.45008	8.27534
Gls	0.098958	0.195348
Gls	-0.0619	0.027676
Gltp	0.062122	0.107546
Glud1	0.053806	0.114177
Glyr1	-0.02621	0.000167
Gm10320	-0.20423	0.310641
Gm12666	-0.36773	0.313719
Gm20390	-0.0908	0.258271
Gm20431	-0.00868	0.013702
Gm28036	-0.60165	0.822444
Gm2a	-0.15843	0.502852
Gm32717	0.096262	0.109047
Gm3839	0.291604	0.430161
Gm42957	0.002883	0.016477
Gm50364	-0.05439	0.07178
Gm5478	1.2345	2.05209
Gm7324	0.096262	0.227346
Gmds	0.317304	0.280077
Gmfb	-0.55852	1.80892
Gmfg	0.10165	0.160478
Gmip	-0.02327	0.042329
Gmppa	-0.25843	0.233441
Gmppb	-0.699	1.3015
Gmpr	-0.1156	0.089178
Gmpr2	0.337996	0.920876
Gmps	0.115033	0.15253
Gna13	0.037031	0.065199
Gnai2	-0.17788	0.58685
Gnai3	-0.19265	0.523871
Gnaq	0.257011	0.799878
Gnas	0.014355	0.021375
Gnb1	0.002883	0.005128
Gnb2	0.077243	0.180798
Gng12	-0.05739	0.094755
Gng2	-0.79086	4.6029
Gnpda1	0.189034	0.585669
Gnpda2	0.286881	0.260119
Gns	0.082703	0.197037
Golga2	0.055196	0.09093
Golga3	0.010064	0.004804
Golga5	-0.29513	0.377336
Golga7	-0.1488	0.105009
Golgb1	0.225275	0.265049
Golim4	-0.10625	0.060536
Golph3	-0.00868	0.015847
Gopc	0.027154	0.02815
Gorasp1	-0.46793	0.513899
Gorasp2	-0.25843	0.527181
Gosr1	0.098958	0.080179
Gosr2	0.056584	0.050656
Got1	0.053806	0.116596
Got2	-0.09388	0.266584
Gpaa1	-0.16488	0.108063
Gpatch8	0.43082	0.61363
Gpd1l	-0.00433	0.008158
Gpd2	0	0.003957
Gpi	0.137504	0.380667
Gpnmb	-0.35661	1.58277
Gpr137b	-0.03505	0.015587
Gpr84	0.067639	0.122202
Gps1	-0.22095	0.277762
Gpsm3	0.126973	0.232144
Gpx1	0.515006	1.34484
Gpx4	0.462576	0.921226
Grb2	-0.0145	0.045938
Grcc10	1.78743	3.35009
Grin2c	1.9895	6.09068
Gripap1	0.221568	0.380937
Grk2	0.491597	1.1044
Grn	0.190299	0.590546
Grpel1	-0.1488	0.29134
Grsf1	-0.39403	0.359431
Grwd1	-0.43635	0.395678
Gsdmd	0.119024	0.299425
Gsk3a	-1.96578	3.99491
Gsk3b	-1.42663	2.5952
Gsn	0.154454	0.442555
Gspt1	0.05797	0.103725
Gsr	1.07793	10.3857
Gsta1	-0.0499	0.043445
Gstk1	-0.52907	0.506491
Gstm1	-0.17462	0.574314
Gstm5	0.219091	0.186963
Gsto1	0.124328	0.334462
Gstp1	0.066261	0.122389
Gusb	-0.13924	0.428053
Gvin1	0.169925	0.507137
Gyg	0.084064	0.158427
Gys1	-0.59946	0.575801
H1-1	0.292782	0.836487
H1-2	0.140124	0.198576
H1-3	-0.05739	0.155563
H1-4	-0.07704	0.17976
H1-5	0.001442	0.009223
H2-Aa	-0.49614	1.24021
H2-Ab1	-0.68501	2.68122
H2-D1	0.153157	0.441106
H2-K1	0.059355	0.131232
H2ac20	0.266637	0.873752
H2ac21	-0.1976	0.626932
H2aw	0.147958	0.41931
H2az2	-0.09388	0.219942
H2bc3	-0.15843	0.504161
H3-3a	0.407081	1.86746
H3c1	0.31034	1.21883
H3c2	0.334568	1.36534
H3f3a	-0.13448	0.092309
H4c1	0.263034	0.944035
H6pd	-0.16974	0.121546
Hacd2	-0.53116	0.651414
Hacd3	-0.81858	2.06413
Hadh	0.015783	0.023055
Hadha	-0.07552	0.208783
Hadhb	0.02148	0.036561
Hars1	0.191563	0.50537
Hars2	-0.4112	0.356461
Hba-a1	-0.32193	0.842724
Hbb-bs	-0.1665	0.317252
Hbs1l	-1.36587	2.47481
Hcfc1	0.295135	0.570222
Hck	0.059355	0.136309
Hcls1	-0.21591	0.761903
Hdac1	0.096262	0.150162
Hdgf	0.377401	1.15124
Hdhd2	-0.0514	0.065811
Hdlbp	0.267835	0.887043
Heatr1	0.279768	0.253498
Hebp1	0.331132	0.892563
Hectd3	-0.22432	0.174315
Helz2	0.487486	0.471161
Herc4	-0.57992	1.28023
Herc6	0.090853	0.077566
Hexa	-0.16004	0.513632
Hexb	0.025738	0.043835
Hgs	0.341417	0.453984
Hgsnat	-0.42082	0.748165
Hibadh	-0.11873	0.179453
Hibch	-0.66429	0.736584
Hif1a	-0.1047	0.140366
Hint1	0.212881	0.694646
Hint2	0.288063	0.60375
Hip1	-0.05589	0.105431
Hk1	0.02148	0.044173
Hk2	-0.23786	0.876432
Hk3	0.034216	0.065365
Hm13	-0.02767	0.043666
Hmbs	-0.2723	0.441246
Hmga1	-0.00578	0.015419
Hmga1	-0.18279	0.368673
Hmga2	-0.06643	0.064525
Hmgb1	0.43082	1.98949
Hmgb2	0.521051	1.99263
Hmgcl	-0.20756	0.577549
Hmgn1	0.892197	1.22659
Hmox1	-0.36773	1.6663
Hmox2	0.067639	0.152041
Hnrnpa0	-0.61043	2.06948
Hnrnpa1	-0.04097	0.111243
Hnrnpa2b1	-0.05739	0.156775
Hnrnpa3	0.180148	0.352205
Hnrnpa3	-0.22432	0.803459
Hnrnpab	0.032806	0.063099
Hnrnpc	-0.27928	1.00765
Hnrnpd	0.090853	0.221979
Hnrnpdl	0.551885	1.31275
Hnrnpf	-0.22938	0.827281
Hnrnph1	0.10165	0.133572
Hnrnph2	-0.1047	0.280087
Hnrnpk	-0.09542	0.252534
Hnrnpk	-0.12501	0.376808
Hnrnpl	0.130931	0.35656
Hnrnpll	-0.03209	0.042321
Hnrnpm	-0.05289	0.129585
Hnrnpr	0.051024	0.045609
Hnrnpu	0.126973	0.34174
Hnrnpul1	-0.49818	1.6657
Hnrnpul2	0.085425	0.20289
Hook3	-0.7442	1.44393
Hp1bp3	0.012926	0.014392
Hpcal1	0.090853	0.21031
Hpgds	-0.20923	0.488733
Hprt1	0.028569	0.047631
Hps6	0.029983	0.034768
Hpse	0.369606	0.497263
Hs1bp3	-0.06643	0.130318
Hsd17b10	-0.31115	1.06813
Hsd17b11	-0.12658	0.381719
Hsd17b12	0	0.011887
Hsd17b4	0.014355	0.020434
Hsd17b7	0.988412	1.2062
Hsd17b8	0.207893	0.256874
Hsdl1	-0.05739	0.091324
Hsp90aa1	0.049631	0.105239
Hsp90ab1	0.045443	0.093752
Hsp90b1	-0.01013	0.035546
Hspa14	-0.28279	0.264725
Hspa2	1.0165	1.32471
Hspa4	0.137504	0.378967
Hspa5	-0.0619	0.169244
Hspa8	0.025738	0.045369
Hspa9	0.004322	0.001925
Hspd1	-0.02621	0.073229
Hspe1	0.129613	0.350788
Hspg2	-0.74178	1.05452
Hsph1	-0.226	0.27999
Htatip2	-0.39403	0.554833
Htra2	0.41792	1.04059
Htt	-0.11404	0.237021
Huwe1	-0.63711	0.816341
Hvcn1	0	0.010291
Hyou1	-0.14242	0.43951
Iah1	0.00863	0.010913
Iars1	0.084064	0.145232
Iars2	-0.0218	0.034062
Icam1	0.108357	0.276712
Ide	0.029983	0.029726
Idh1	0.011496	0.013266
Idh2	0.048236	0.100041
Idh3a	-0.20423	0.570476
Idh3b	-0.13289	0.226666
Idh3g	0.116365	0.201867
Idi1	-0.65745	0.890962
Idua	-0.19595	0.153709
Ifi204	-0.12816	0.388001
Ifi205a	1.28096	2.57295
Ifi207	0.291604	0.277595
Ifi30	0.014355	0.025832
Ifi35	0.550901	1.51753
Ifi47	0.201634	0.317299
Ifih1	-0.0862	0.114011
Ifit1	-0.09851	0.282295
Ifit2	0.410341	1.89151
Ifit3	0.16092	0.381143
Ifit3b	0.27023	0.983204
Ifitm2	0.187768	0.216597
Ifitm3	-0.14242	0.379633
Igf2r	0.248535	0.19293
Igsf6	-0.35107	0.743153
Igtp	-0.04543	0.085971
Iigp1	-0.07856	0.10338
Ikbkb	2.94505	8.77992
Ikbke	0.084064	0.108178
Ikbkg	0.265437	0.380457
Il16	-0.00289	0.00418
Il1b	0.124328	0.284005
Ilf2	0.070389	0.126592
Ilf3	0.284514	0.410451
Ilk	0.08134	0.102892
Ilvbl	0.388465	0.529314
Immt	0.217851	0.715657
Impa1	0.034216	0.054561
Impact	0.173767	0.148698
Impdh2	0.402722	1.23639
Inpp1	-0.08773	0.067128
Inpp5d	-0.11247	0.282967
Inppl1	1.07451	1.91596
Ints11	-1.88364	3.33301
Ipo4	1.73205	4.39312
Ipo5	-0.03505	0.096528
Ipo7	0.201634	0.321868
Ipo9	0.075875	0.079688
Iqgap1	-0.13131	0.401179
Iqgap2	-0.13924	0.353639
Iqsec1	0.167358	0.189517
Irak2	0.154454	0.114481
Irak3	-0.85465	1.80397
Irak4	-0.04097	0.01979
Irf2bp2	0.385155	0.350105
Irf5	0.169925	0.298329
Irgm1	0.166073	0.491845
Irgm2	-0.23107	0.440796
Isca2	0.069015	0.060679
Isg15	0.288063	1.08431
Isoc1	0.333424	0.762836
Isoc2a	-0.28279	0.695126
Ist1	-0.05739	0.097482
Isyna1	0.015783	0.017323
Itch	-0.75877	0.810536
Itga4	0.388465	0.581243
Itga5	0.034216	0.06796
Itga6	-0.37894	0.687854
Itga9	-0.24469	0.194413
Itgal	0.05797	0.126322
Itgam	-0.07248	0.200036
Itgav	-0.5951	1.07482
Itgax	-0.29867	0.53562
Itgb1	-0.06794	0.188267
Itgb2	-0.09388	0.266193
Itgb3	-0.03801	0.016286
Itgb5	0.119024	0.094856
Itm2b	-0.05439	0.034935
Itpa	0.22404	0.445598
Itpr2	-0.88364	1.32991
Itsn1	-0.13924	0.155267
Itsn2	0.196607	0.241776
Ivd	0.254594	0.617639
Jak1	-0.16488	0.220383
Jpt1	-1.15843	2.36123
Jpt2	0.368489	0.561828
Jtb	0.219091	0.18369
Junb	-0.80088	0.932071
Kars	0.298658	0.629423
Kcmf1	-0.14401	0.102607
Kcnab2	-0.18935	0.479872
Kctd12	-0.07248	0.200227
Kctd12b	0.328836	0.279365
Kdelr1	-1.37707	2.73217
Kdelr2	-0.26708	0.216325
Kdm1a	0.551885	0.548704
Khdrbs1	0.169925	0.472112
Khsrp	0.012926	0.025636
Kiaa1522	-0.47393	0.413126
Kiaa2013	-0.31115	0.351565
Kif13b	0.298658	0.651258
Kif3b	-0.51457	0.480892
Kif5b	0.107018	0.201729
Kifap3	0.580145	0.783226
Klc1	0.196607	0.251442
Kpna1	0.729444	1.79287
Kpna3	-0.16165	0.292367
Kpna4	-0.32193	0.797889
Kpna6	1.83107	9.07666
Kpnb1	-0.09234	0.263865
Kras	1.78827	5.21815
Krt1	0.517024	2.00969
Krt10	1.09694	5.19888
Krt2	0.916094	1.80371
Krt36	0.531069	0.514012
Krt5	0.381837	0.812134
Krt76	0.596458	1.1016
Krt78	0.932817	3.973
Krt79	0.912267	1.8119
Krt84	-0.38836	0.336276
Krt85	-1.64386	3.2231
Krtcap2	0.123004	0.166761
Lacc1	-0.37707	0.637093
Lactb	-0.33097	0.704805
Lactb2	0.15056	0.193029
Lalba	-0.06341	0.124475
Lama1	-0.21424	0.379368
Lamb1	-3.09542	9.70391
Lamp1	-0.28104	1.11121
Lamp2	0.16221	0.476629
Lamtor1	0.561693	2.27273
Lamtor2	0.158337	0.342049
Lamtor3	0.237564	0.636082
Lamtor5	0.397255	1.19963
Lap3	0.109695	0.206677
Larp1	-0.82623	1.21793
Larp4	-0.89164	1.0878
Larp4b	-0.10936	0.151028
Lars1	0.180148	0.396301
Lasp1	0.032806	0.061878
Lbr	0.097611	0.158459
Lca5	0.950095	1.39141
Lck	-0.21257	0.170753
Lcp1	0.041243	0.083731
Lcp2	0.010064	0.004017
Ldah	-0.42857	0.567267
Ldha	0.037031	0.071637
Ldhb	0.212881	0.229709
Ldlrap1	-0.12029	0.085123
Leo1	-2.9885	8.5819
Leprot	-0.51457	0.518524
Letm1	-0.51457	1.76096
Letmd1	0.018634	0.030846
Lgals1	0.172488	0.513882
Lgals3	0.192825	0.60142
Lgals3bp	-0.08009	0.221284
Lgals8	-2.04692	6.24888
Lgals9	0.10165	0.220358
Lgmn	-0.226	0.733803
Lhpp	4.11695	15.3525
Lilrb3	0.303342	0.811861
Lilrb4a	0.390668	0.779056
Lima1	-0.2863	0.704635
Limd1	0.23634	0.215309
Limd2	-0.41312	0.396498
Lims1	0.123004	0.19405
Lin7c	0.618239	0.634952
Lipa	0.001442	7.67e-05
Lipe	0.209141	0.187617
Lman1	0.232661	0.488849
Lman2	-0.40163	1.51146
Lmbrd1	0.482332	0.984244
Lmf1	-0.83136	1.01153
Lmf2	0.202888	0.213647
Lmna	-0.15521	0.489379
Lmnb1	-0.09234	0.263004
Lmnb2	0.328836	0.727605
Lnpep	-0.30579	0.994338
Lonp1	0.02148	0.021953
Lpcat2	-0.074	0.171335
Lpcat3	0.018634	0.00878
Lpgat1	-0.20756	0.153988
Lpl	-0.15521	0.167746
Lpxn	0.02432	0.042654
Lrch3	-1.43831	2.22686
Lrch4	0.116365	0.162363
Lrp1	-0.03653	0.101104
Lrpap1	0.059355	0.098945
Lrpprc	0.175045	0.382304
Lrrc25	0.228973	0.770053
Lrrc40	-0.51457	0.522846
Lrrc47	-0.03062	0.062763
Lrrc59	0.062122	0.136057
Lrrc8d	2.70465	7.78255
Lrrfip1	0.020058	0.027421
Lrrfip2	-1.33643	2.24254
Lsm2	-0.34924	0.355518
Lsm3	0.219091	0.288514
Lsm4	2.94654	8.51171
Lsm7	-0.07552	0.049537
Lsp1	-0.13924	0.394028
Lss	-0.48803	0.479508
Lta4h	0.493647	2.57026
Luc7l2	-0.09234	0.122135
Luc7l3	-0.12343	0.139934
Lxn	0.378512	0.564986
Ly86	0.27023	0.647802
Ly9	-0.18115	0.38315
Lyn	0.1137	0.158871
Lyn	-0.12029	0.359954
Lypla1	0.159629	0.30284
Lypla2	-0.36773	0.775276
Lyrm4	0.211635	0.191497
Lyz2	-0.06794	0.186191
Lzic	0.011496	0.021743
Lztfl1	0.690641	1.13904
Lztfl1	-0.92139	2.70211
M6pr	0.107018	0.274515
Macf1	-0.14242	0.222598
Macroh2a1	0.128293	0.346612
Mad1l1	0.313826	0.267481
Magohb	-0.46993	0.722116
Magt1	-0.26708	0.294221
Malt1	-0.04097	0.025597
Man1a	0.435095	0.41031
Man1c1	0.22404	0.226677
Man2a1	-0.01742	0.041165
Man2b1	0.334568	1.36945
Man2b2	-0.08927	0.209007
Man2c1	-0.85726	1.26221
Manba	-0.30223	0.836706
Manf	-0.07552	0.175295
Maoa	-0.01596	0.016333
Map1s	0.126973	0.259567
Map2k1	-0.15843	0.407203
Map2k2	0.191563	0.251827
Map2k3	-0.24469	0.292403
Map2k4	-0.43245	0.380531
Map4	-0.29159	1.04558
Map7d1	-0.40928	0.747828
Mapk1	-0.08009	0.184547
Mapk14	-0.00723	0.031769
Mapk3	0.183963	0.566557
Mapk7	0.171207	0.371239
Mapk8	0.071763	0.049593
Mapkapk2	0.140124	0.227448
Mapkapk3	0.051024	0.038829
Mapre1	-0.28455	0.956813
Mapre2	-0.11092	0.12446
Marcks	-0.05889	0.158949
Marcksl1	0.029983	0.06526
Marco	0.265437	0.413605
Mark2	0.57628	0.787003
Mars1	0.182692	0.405091
Mast4	0.72334	0.876748
Mat2a	0.166073	0.290617
Mat2b	0.393965	0.7417
Matk	-0.16327	0.121158
Matr3	0.24245	0.635627
Mavs	-0.59074	1.40603
Max	0.347099	0.319422
Mbd2	-0.73697	0.991855
Mbnl1	-0.03653	0.045566
Mboat7	-0.44222	1.11198
Mccc1	0.225275	0.276195
Mccc2	1.28392	1.95499
Mcee	0.126973	0.146683
Mcfd2	-0.34556	0.357953
Mcl1	-0.01013	0.001301
Mcrip1	-0.2059	0.289469
Mcts1	0.027154	0.018041
Mcu	-0.22095	0.262641
Mcub	0.341417	0.286214
Mdh1	0.187768	0.582264
Mdh2	-0.02915	0.080795
Me2	0.185232	0.437161
Mecr	0.151859	0.263503
Mesd	-0.05889	0.033188
Metap1	0.185232	0.16353
Metap2	0.164786	0.264492
Mettl7a1	0.535058	0.937201
Mfap2	-0.36959	0.329463
Mfge8	-0.28279	0.564347
Mfsd10	0.074505	0.04377
Mfsd12	-0.70369	0.956946
Mgat1	3.44042	12.3792
Mgll	-0.0499	0.044686
Mgst1	0.077243	0.145849
Mgst3	1.77104	3.2115
Mia2	0.059355	0.078295
Mia3	-0.37894	0.356489
Mical1	-0.10005	0.060177
Micos13	-0.2059	0.255355
Mif	0.192825	0.495213
Milr1	-0.16488	0.196412
Mindy1	0.227741	0.313982
Mindy2	0.134878	0.370311
Mlec	-0.37894	0.978853
Mlkl	-0.29867	0.703609
Mmgt1	0.50284	0.835939
Mmp14	-0.06492	0.097343
Mms19	0.063503	0.067678
Mmut	0.916859	1.13089
Mnda	-0.1488	0.390776
Mob1b	-0.18442	0.325464
Mob3a	-0.07097	0.040184
Mob3c	0	0.009505
Mob4	0.10165	0.138476
Mocos	-0.0619	0.076598
Mogs	-0.15682	0.318899
Mon2	0.345964	0.309183
Morc3	0.729444	1.09298
Mospd2	0.27858	0.380828
Mpc1	-0.45403	0.741351
Mpc2	0.042644	0.068882
Mpdu1	-0.1156	0.220796
Mpeg1	-0.33279	1.42994
Mpp1	-0.03357	0.093556
Mpst	-0.73697	1.39444
Mrc1	-1.34008	10.6661
Mri1	1.96014	5.47659
Mroh1	0.559737	3.18498
Mrpl12	-0.34373	0.701132
Mrpl19	-0.92687	1.20249
Mrpl23	-0.65063	0.698948
Mrpl28	-0.42275	0.363656
Mrpl38	-0.03949	0.028538
Mrpl41	-0.57562	0.551075
Mrpl49	-0.60823	0.913832
Mrpl53	1.20664	1.69698
Mrps11	-0.5084	0.478957
Mrps23	0.175045	0.161298
Mrps26	0.359521	0.360013
Mrps27	-0.50226	0.464781
Mrps31	1.43563	2.2757
Mrps36	0.910733	2.68226
Mrps9	-0.16974	0.128736
Mrtfb	-1.96016	3.69875
Ms4a4a	-0.13448	0.210429
Ms4a6d	-5.64386	17
Msn	0.00863	0.006878
Msr1	-0.1665	0.535633
Msra	-0.02034	0.021357
mt-Co3	-1.39973	3.504
mt-Nd3	-0.13289	0.099749
Mta2	0.813114	1.71506
Mtap	-0.0218	0.049596
Mtarc2	0.404903	0.556125
Mtatp8	0.158337	0.269352
Mtch1	-0.2059	0.192633
Mtch2	0.126973	0.312349
Mtco1	-0.46196	1.72623
Mtco2	-0.55004	3.20827
Mtdh	-0.42857	1.65607
Mthfd1	-0.04543	0.087026
Mthfd1l	-0.12186	0.231267
Mthfd2	-0.95176	2.26651
Mthfr	0.100305	0.092637
Mthfsl	0.415759	0.640001
Mtm1	0.202888	0.361616
Mtmr9	-2.7084	13.5498
Mtnd1	-0.39403	1.34522
Mtnd5	-0.03653	0.010052
Mtpn	0.070389	0.160318
Mtrex	-0.40545	0.376696
Mtx1	0.434028	0.819633
Mtx2	-0.08467	0.106153
Mvd	1.30217	3.71515
Mvp	-0.191	0.645421
Myadm	-0.45008	1.12481
Mybbp1a	-0.36959	1.09649
Myd88	1.67897	2.78368
Mydgf	0.668119	3.04323
Myh13	-0.01888	0.030978
Myh9	-0.13765	0.420284
Myl12a	0.215368	0.708582
Myl12b	-0.92139	3.46447
Myl6	-0.10936	0.317458
Mylk2	0.075875	0.0976
Myo18a	0.098958	0.124842
Myo1c	0.052416	0.112354
Myo1e	-0.0862	0.203766
Myo1f	-0.10625	0.307674
Myo1g	-0.11404	0.338014
Myo5a	-0.10315	0.246091
Myo6	-0.39025	0.378369
Myo9b	-0.37707	0.694918
Myof	-0.10315	0.300019
Naa15	0.137504	0.237362
Naa25	0.010064	0.028697
Naa30	-0.72977	0.779516
Naa50	0.140124	0.1202
Naca	-0.08009	0.221763
Nadk	0.120352	0.253888
Nae1	0.073135	0.080665
Naga	-0.30757	0.851143
Nagk	-0.00868	0.024503
Naglu	-0.13765	0.419488
Nagpa	-0.94342	1.13093
Nampt	0.107018	0.272081
Nans	0.38405	1.16478
Nap1l1	-0.23107	0.802606
Nap1l4	0.060739	0.137612
Napa	0.144046	0.331706
Napg	0.499782	0.723038
Napsa	0.128293	0.292292
NARS1	-0.10315	0.292245
Nasp	0.10165	0.110688
Nat10	-0.90239	1.01348
Naxd	0.27739	0.387819
Naxe	0.27858	0.701193
Nbeal2	-0.05739	0.039571
Nceh1	0.073135	0.168166
Ncf1	-0.5951	3.56597
Ncf2	-0.12029	0.35965
Ncf4	0.079975	0.188836
Nckap1l	0.407081	1.86655
Ncl	-0.08009	0.22244
Ncln	-1.17462	3.07831
Ncoa5	-0.27404	0.214783
Ncstn	-0.074	0.172995
Ndel1	-1.08927	1.31157
Ndrg1	-0.19265	0.320823
Ndufa10	-0.32013	0.892233
Ndufa11	-0.58208	0.782595
Ndufa12	2.31875	4.21464
Ndufa13	0.359521	1.04549
Ndufa2	0.571434	0.627347
Ndufa4	-0.62593	2.34231
Ndufa5	0.111031	0.128052
Ndufa6	0.191563	0.234208
Ndufa8	0.027154	0.027766
Ndufa9	-0.41504	1.46331
Ndufab1	-0.09388	0.185843
Ndufb10	-0.08314	0.125588
Ndufb3	0.303342	0.373297
Ndufb4	-0.3603	0.681961
Ndufb5	0.666302	0.770784
Ndufb7	-0.32013	0.278747
Ndufb8	0.05797	0.064308
Ndufb9	-0.12186	0.141429
Ndufc2	0.470927	0.512874
Ndufs1	0.041243	0.087479
Ndufs2	0.70044	2.79403
Ndufs3	-0.05589	0.110083
Ndufs4	-0.43051	0.636748
Ndufs5	-0.47193	0.549516
Ndufs6	0.530071	0.67921
Ndufs8	-0.03209	0.043844
Ndufv1	-0.47393	1.75641
Ndufv2	0.598365	1.72043
Ndufv3	-1.02327	1.49782
Necap1	-0.191	0.152323
Necap2	-0.81858	2.88889
Nectin2	0.219091	0.19738
Nedd4l	2.18555	5.44192
Nedd8	0.340277	0.746147
Nek6	0.004322	0.004123
Nek7	0.414677	0.520135
Nek9	0.060739	0.057462
Nelfb	-0.06794	0.0379
Neu1	1.25882	6.04472
Nfam1	-1.02327	1.83147
Nfatc2	-0.08314	0.050613
Nfkb1	0.570463	1.60243
Nfkb2	0.092207	0.178476
Nfs1	0.377401	0.336861
Nfu1	-1.09234	2.1076
Nfxl1	-0.21927	0.147935
Nfyc	-0.32373	0.266608
Nhlrc2	0.125651	0.146532
Nhlrc3	-0.16812	0.316072
Nhp2	0.345964	0.320778
Niban1	0.145351	0.311748
Niban2	-0.1156	0.339782
Ninj1	-0.15361	0.220185
Nipsnap2	0.399445	0.694162
Nipsnap3b	-0.2567	0.506178
Nisch	0.897628	3.70642
Nit1	0.327687	0.501702
Nit2	0.201634	0.268622
Nkx1-2	-0.26188	0.23145
Nle1	0.448901	0.398998
Nln	-0.11404	0.234963
Nlrp2	-0.60384	1.6199
Nlrp3	-1.02327	1.92425
Nlrx1	0.423309	0.45749
Nme1	-0.2723	0.585305
Nme3	-0.25154	0.203691
Nme4	0.155749	0.132342
Nmi	0.457332	2.00868
Nmral1	0.16092	0.140559
Nmt1	-0.00144	0.016281
Nnt	-0.06492	0.154916
Noc2l	-0.11092	0.076544
Nomo1	-0.31294	0.87102
Nono	-0.03505	0.07618
Nop56	-0.1665	0.243647
Nop58	-0.06794	0.102319
Npc1	-0.32554	1.34801
Npc2	0.117695	0.309358
Npepl1	0.334568	0.730773
Npepps	0.117695	0.310303
Nploc4	-0.08773	0.149558
Npm1	-0.16327	0.526162
Nptn	-0.17137	0.465381
Nqo2	-0.07552	0.134603
Nr3c1	-0.47393	0.431334
Nras	-0.49208	0.991199
Nrbp1	0.246104	0.340027
Nrdc	0.285698	0.47238
Nrp1	-0.2863	0.385292
Nrp2	0.200379	0.266151
Nsdhl	-0.31653	0.604327
Nsf	0.235114	0.800835
Nsfl1c	-0.0514	0.099342
Nsun2	-0.16004	0.166233
Nt5c	0.582074	2.50939
Nt5c2	-0.31115	1.13145
Nt5c3a	0.358396	1.10429
Nt5dc2	0.285698	0.467573
Ntpcr	-0.47393	0.43328
Nub1	0.154454	0.270755
Nucb1	-0.18935	0.638074
Nucb2	-0.13924	0.231588
Nucks1	-0.64611	0.801355
Nudc	-0.11092	0.157485
Nudcd2	0.255803	0.203837
Nudt2	-0.03505	0.020318
Nudt21	0.16221	0.230477
Nudt5	1.3584	2.23575
Nudt9	0.695994	0.77302
Numa1	0.038436	0.076681
Numb	0.689746	0.799178
Nup107	-0.22769	0.190153
Nup155	0.004322	0.012293
Nup160	-0.28983	0.314212
Nup205	-0.18606	0.249055
Nup214	-0.72261	0.767852
Nup35	-0.46993	0.430378
Nup50	0.303342	0.287288
Nup58	0.577248	0.654637
Nup93	-0.1472	0.221029
Nup98	-0.57132	0.83143
Nutf2	0.221568	0.341422
Nxf1	-0.50635	0.585532
Oas1a	0.098958	0.247844
Oas3	0.145351	0.411458
Oasl1	0.191563	0.455286
Oasl2	0.09356	0.100637
Oat	0.073135	0.171193
Ociad1	0.809003	1.66218
Odr4	0.441483	0.639861
Ogdh	-0.00289	0.017845
Ogfr	-0.47995	0.940304
Ola1	-0.00433	0.012192
Olfr1055	0.559737	1.22535
Os9	1.00648	2.2395
Osbp	-0.3603	0.605395
Osbpl11	0.656268	1.08734
Osbpl8	-0.11404	0.334809
Osbpl9	0.486457	1.06951
Osgep	0.199123	0.240424
Ostc	-0.00578	0.000112
Ostf1	0.321928	1.28649
Ostm1	-0.11716	0.085458
Otub1	0.27262	0.917463
Otud6b	0.734655	0.890101
Otulin	0.018634	0.031755
Otulinl	-0.0604	0.028184
Oxct1	-0.00433	0.020646
Oxr1	-0.33279	0.340642
Oxsm	-0.04097	0.017907
Oxsr1	0.513996	0.475105
P2rx4	-0.20091	0.688116
P2rx7	-0.78091	1.91705
P4ha1	-0.19429	0.290704
P4hb	-0.07248	0.199068
Pa2g4	0.422233	1.93981
Pabpc1	0.075875	0.178301
Pabpn1	-1.84166	3.88726
Pacc1	0.37629	0.743711
Pacsin2	-0.3474	0.942371
Paf1	-0.35292	0.328606
Pafah1b1	-0.22938	0.746374
Pafah1b2	0.67084	4.01695
Pafah1b3	0.570463	0.745865
Paics	-0.1665	0.402802
Pak2	0.367371	1.52971
Paox	0.381837	0.997323
Papss2	0.037031	0.051096
Park7	0.22033	0.728558
Parp1	-0.05889	0.092634
Parp10	0.064883	0.079378
Parp14	0.034216	0.059721
Parp4	1.146	1.59903
Parp9	-0.15361	0.365611
Parvb	0.313826	0.538518
Parvg	-0.79336	1.2535
Patl1	0.899949	1.13057
Pbdc1	0.54201	0.838546
Pcbp1	0.16221	0.475376
Pcbp2	6.64386	17
Pcbp2	-0.15361	0.434576
Pcca	0.031395	0.031599
Pccb	-0.57777	1.58098
Pck2	0.056584	0.115438
Pcmt1	-0.34008	0.724283
Pcna	-0.1078	0.230458
Pcnp	-0.19429	0.158552
Pcyox1	-0.23616	0.801743
Pcyt1a	0.414677	0.99582
Pdap1	-0.23616	0.445332
Pdcd10	-0.1047	0.173588
Pdcd5	0.60502	1.63183
Pdcd6	-0.04246	0.097445
Pdcd6ip	0.04684	0.098711
Pdcl3	0.52306	0.948363
Pdha1	-0.21759	0.699432
Pdhb	-0.07248	0.202315
Pdhx	-0.86775	1.59583
Pdia3	0.005759	0.000709
Pdia4	-0.00144	0.014663
Pdia6	0.163499	0.478352
Pdlim5	0.029983	0.045726
Pdp1	1.11836	1.37599
Pds5a	0.938098	1.24206
Pdxdc1	-0.74904	2.5429
Pdxk	-0.20756	0.722369
Pea15	-0.54372	2.01243
Pebp1	0.10165	0.255513
Pef1	0.15056	0.166304
Pelp1	-0.23107	0.171635
Pepd	-0.02915	0.056857
Pex14	-0.32735	0.341031
Pex19	-3.38082	10.0289
Pfas	0.698663	1.0799
Pfdn2	1.04054	2.55329
Pfdn5	-0.1488	0.211651
Pfkl	0.086784	0.162696
Pfkp	0.128293	0.267078
Pfn1	0.189034	0.586857
Pgam1	0.191563	0.596543
Pgam5	0.260628	0.329158
Pgap1	-0.12816	0.273821
Pgd	-0.03209	0.087236
Pgk1	0.181421	0.554295
Pgls	0.288063	1.08769
Pgm1	0.396159	1.3127
Pgm2	0.027154	0.025668
Pgm3	-0.11404	0.079328
Pgp	1.10366	2.34771
Pgpep1	-0.76121	0.827505
Pgrmc1	-0.20923	0.441838
Pgrmc2	0.201634	0.356595
Pgs1	0.339137	0.302769
Phb1	-0.10625	0.307899
Phb2	0.121679	0.303403
Phf11	0.734655	2.4214
Phf5a	0.595504	0.96907
Phgdh	-0.06341	0.158668
Pi4k2a	0.444667	1.42714
Pi4ka	0.0229	0.03122
Picalm	-0.22938	0.813095
Pid1	-0.31294	0.240275
Pigs	-0.30045	0.595338
Pigt	-0.16974	0.142959
Pigu	-0.82879	2.31024
Pik3ap1	-0.30045	1.08885
Pik3cb	0.266637	0.239238
Pik3cg	-0.27579	0.439168
Pik3r1	-0.29159	0.691149
Pik3r5	-0.19926	0.137845
Pik3r6	0.290424	0.232133
Pilra	-5.1078	17
Pilrb2	-0.0499	0.022656
Pin1	-0.72023	0.831149
Pin4	0.539035	0.746866
Pip4k2a	-0.81858	2.99005
Pip4p1	-0.23786	0.385848
Pip4p2	-0.70604	1.03048
Pitpna	-0.00723	0.029374
Pitpnb	-0.9885	2.31251
Pitrm1	-0.11092	0.276542
Pkm	0.206643	0.403244
Pkm	0.153157	0.441215
Pkn1	0.412511	0.852379
Pla2g15	-0.2567	0.752365
Pla2g6	0.147958	0.212004
Plaa	0.00863	0.003497
Plaur	-0.01742	0.00356
Plbd1	0.117695	0.183872
Plbd2	0.215368	0.600647
Plcb3	0.710173	0.807409
Plcg2	0.111031	0.274774
Plcl2	0.186501	0.167974
Pld3	-0.06492	0.144553
Pld4	0.129613	0.353339
Plec	0.007196	0.002492
Plek	0.007196	0.00266
Plekha2	0.067639	0.054655
Plekhf2	0.227741	0.213487
Plekho1	1.28451	3.76045
Plekho2	-0.1078	0.316045
Plgrkt	0.189034	0.344799
Plin3	0.029983	0.055179
Plod1	-0.98279	1.56911
Plod3	-0.2464	0.434618
Plp2	-0.25326	0.488514
Plpbp	-0.18279	0.325865
Plrg1	0.619178	0.62138
Pls1	1.30743	2.92304
Pls3	0.085425	0.078332
Plscr3	0.361768	0.484875
Pltp	0.228973	0.219139
Plvap	-0.32735	0.281606
Plxnb2	0.062122	0.136577
Pml	0.252173	0.34196
Pmm2	0.306846	0.823812
Pmpca	-0.1472	0.244551
Pmpcb	-0.04246	0.072312
Pnkp	0.141433	0.163283
Pnn	-0.34556	0.416305
Pnp	0.151859	0.435589
Pnpo	0.299831	0.245476
Pnpt1	-0.45403	0.805009
Pofut2	-0.56918	0.610809
Polr2a	0.380729	0.336599
Polr2b	1.17249	5.9341
Polr2c	-1.0862	1.48175
Polr2h	-0.87303	1.35676
[truncated: 1,097 more rows]
