# Supplementary material for: Host Translational Control by Stress Granules Promotes Mycobacterium tuberculosis Pathogenesis
Source: MedComm (2020). 2025 Nov 10;6(11):e70479. doi: 10.1002/mco2.70479 (PMC12598499; doi:10.1002/mco2.70479)
Supplement: Supplementary file 4 — Table S3 Proteome, which is increased in SGneg BMDMs and included in SG proteome. Sheet 1: Proteome, which is increased in SGneg BMDMs and included in SG proteome. Sheet 2: Published SG proteome, integrated [file MCO2-6-e70479-s002.xlsx]

## Sheet: Note
Table S3. Proteome, which is increased in SGneg BMDMs and included in SG proteome
Sheet 1 : Proteome, which is increased in SGneg BMDMs and included in SG proteome
Sheet 2 : Published SG proteome, integrated

## Sheet: Sheet 1
SGneg proteome (Sheet 2; p<0.05, FC<1.0) in Total proteome (Sheet 1)
Gene symbol	Fold change	p-value	vs SG proteome (Sheet 4)
	SGneg / WT	SGneg / WT
Abcb7	0.73	0.0424536	X
Abcc3	0.43	0.00533529	X
Abhd16a	0.258	2.7e-10	X
Abracl	1.282	0.0457312	X
Acad8	0.501	0.00305768	X
Actl6a	1.718	0.00847439	X
Pcbp2	100	1e-17	O
Adk	1.498	0.049421	X
Adprh	0.742	0.0295215	X
Akr7a2	1.662	0.037472	X
Alb	0.546	6.46664e-08	X
Aldh9a1	1.256	0.047037	X
Aldoc	2.056	0.00329029	X
Kpna6	3.558	8.38184e-10	O
Anp32b	1.459	0.00647179	X
Aph1a	2.788	0.00354383	X
Apip	2.956	0.000275123	X
Apoe	0.75	0.00950718	X
Arfgef2	0.474	0.00224365	X
Ipo4	3.322	4.04462e-05	O
Arl6ip5	0.566	0.000359326	X
Ascc3	3.124	0.00320866	O
Ddb1	2.785	7.54952e-15	O
Atox1	1.851	2.87937e-06	X
Atp6v0c	0.782	0.0263096	X
Atp6v1g1	1.284	0.0288003	X
B2m	1.549	0.00290033	X
Bcl2l13	0.688	0.0356195	X
Bles03	4.996	7.52706e-07	X
Btf3l4	0.567	0.021944	X
Bub3	1.574	0.0102798	X
C3ar1	1.666	0.00387994	X
Mccc2	2.435	0.0110921	O
Camk1d	3.787	0.000188841	X
Ccdc6	2.114	0.0230734	X
Ccny	0.379	0.00513944	X
Ndufa12	2.256	6.10045e-05	O
Cd300a	0.635	0.0261257	X
Cd74	1.552	0.00999554	X
Cd9	0.768	0.0270481	X
Cd93	0.176	4.66649e-10	X
Polr2b	2.254	1.16385e-06	O
Cers6	0.568	0.0101225	X
Chmp6	4.443	5.7149e-08	X
Psmd8	2.191	2.91064e-09	O
Arl2	2.181	0.0266959	O
Chuk	7.708	4.52859e-08	X
Pym1	2.133	0.00172647	O
Clpp	0.566	0.0197874	X
Cmpk1	1.349	0.00875976	X
Cmpk2	1.538	0.000152893	X
Commd9	0.511	0.00604041	X
Chordc1	2.073	0.000437127	O
Cops2	2.51	0.00872689	X
Coro2a	2.081	0.0220477	X
Cox6a1	2.997	4.92939e-14	X
Cox6b1	1.324	0.0221089	X
Cpne1	1.482	0.0406774	X
Cpsf2	2.096	0.0116711	X
Crkl	0.669	0.0248039	X
Csnk2a1	1.527	0.0165158	X
Csrp1	1.321	0.0487885	X
Cstb	1.267	0.03889	X
Ctss	1.279	0.0316765	X
Ctu2	5.165	7.39534e-08	X
Cyb5a	0.786	0.02965	X
Scyl1	1.967	0.0404941	O
Rps23	1.927	6.73738e-07	O
Mta2	1.757	0.0192727	O
Dbi	1.644	2.2826e-05	X
Ociad1	1.752	0.0217679	O
Ufd1	1.691	0.0361299	O
Kpna1	1.658	0.0161113	O
Dennd10	0.617	0.0303287	X
Eci1	1.649	0.00536993	O
Derl2	0.562	0.0193376	X
Dhrs7b	2.743	0.00659914	X
Diaph2	4.244	2.38633e-05	X
Dip2b	2.245	0.000105253	X
Ndufs2	1.625	0.00160684	O
Eif3m	1.611	0.0106513	O
Dnajc5	0.679	0.0490169	X
Dock7	2.064	0.0296197	X
Dok1	0.584	0.0146407	X
Dynlrb1	1.668	0.00368852	X
Dynlt1	0.642	0.0117561	X
Eif3g	1.604	0.00580958	O
Efr3a	0.362	0.00451142	X
Rbms1	1.586	0.0244643	O
Eif5b	1.546	0.00294809	O
Dera	1.535	0.0367893	O
Ndufv2	1.514	0.0190359	O
Elob	0.583	0.00219286	X
Eml3	0.339	0.00256227	X
Epb41l1	0.483	8.58941e-05	X
Eps15l1	0.636	0.00457004	X
Epx	0.687	0.0401017	X
Ethe1	1.69	0.000171529	X
Exoc2	1.98	0.00122692	X
Fabp5	1.388	0.00400412	X
Fam114a2	2.367	0.000412826	X
Farsa	0.628	0.0034992	X
Fcho2	0.436	0.0136218	X
Fkbp8	0.511	0.0262041	X
Fyb1	0.75	0.00950935	X
Lamtor1	1.476	0.00533669	O
Hnrnpdl	1.466	0.048669	O
Galnt2	0.562	0.0184353	X
Gatd1	2.651	2.0439e-06	X
Gfus	0.718	0.0456361	X
Glrx	1.446	0.00122877	X
Glrx3	1.344	0.0147043	X
Glrx5	0.366	5.3047e-09	X
Gmfb	0.679	0.0155269	X
Gmppb	0.616	0.049946	X
Gng2	0.578	2.49519e-05	X
Gpnmb	0.781	0.0261356	X
Gpx1	1.429	0.0452027	X
Gsk3a	0.256	0.000101179	X
Gsk3b	0.372	0.00253981	X
Gsr	2.111	4.11422e-11	X
H2-Ab1	0.622	0.00208344	X
H3-3a	1.326	0.0135688	X
H3c2	1.261	0.0431183	X
Rpl27a	1.417	0.00771825	O
Hbs1l	0.388	0.00335113	X
Sf3a3	1.373	0.0462259	O
Hmgb2	1.435	0.0101712	X
Hmox1	0.775	0.0215623	X
Arl8a	1.362	0.0428639	O
Ddx6	1.355	0.042372	O
Hook3	0.597	0.0359808	X
Ifi205a	2.43	0.0026733	X
Ifi35	1.465	0.0303716	X
Ifit2	1.329	0.0128379	X
Ikbkb	7.701	1.65989e-09	X
Inppl1	2.106	0.012135	X
Hmgb1	1.348	0.010245	O
Irak3	0.553	0.0157049	X
Rps8	1.331	0.0121852	O
Eif3i	1.314	0.037132	O
Cope	1.313	0.018694	O
Kras	3.454	6.05135e-06	X
Krt1	1.431	0.00977946	X
Krt10	2.139	6.32587e-06	X
Krt2	1.887	0.0157141	X
Krt79	1.882	0.0154207	X
Rps11	1.272	0.0467917	O
Letm1	0.7	0.0173397	X
Lgals8	0.242	5.63794e-07	X
Rpl7	0.803	0.0476761	O
Lrch3	0.369	0.00593117	X
Lrrc8d	6.519	1.64986e-08	X
Lrrfip2	0.396	0.00572082	X
Lta4h	1.408	0.0026899	X
Lztfl1	0.528	0.00198557	X
Man2b1	1.261	0.0427119	X
Mavs	0.664	0.0392622	X
Rps9	0.796	0.0421225	O
Mgat1	10.856	4.17666e-13	X
Mgst3	3.413	0.000614475	X
Mpeg1	0.794	0.0371588	X
Mpst	0.6	0.0403236	X
Mrc1	0.395	2.15707e-11	X
Mri1	3.891	3.3374e-06	X
Mrpl53	2.308	0.0200916	X
Mrps36	1.88	0.00207844	X
Ms4a6d	0.02	1e-17	X
mt-Co3	0.379	0.000313332	X
Rab1a	0.793	0.0367887	O
Mtco1	0.726	0.0187834	X
Mtco2	0.683	0.000619055	X
Mtdh	0.743	0.0220762	X
Cyb5r3	0.786	0.0298191	O
Mtmr9	0.153	2.81997e-14	X
Mtnd1	0.761	0.0451631	X
Mvd	2.466	0.000192684	X
Myd88	3.202	0.00164559	X
Mydgf	1.589	0.000905264	X
Myl12b	0.528	0.000343186	X
Ncf1	0.662	0.000271665	X
Nckap1l	1.326	0.0135972	X
Ptbp3	0.772	0.0405598	O
Ndel1	0.47	0.0488016	X
Slc25a4	0.766	0.0305492	O
Ndufa4	0.648	0.00454666	X
Rps2	0.759	0.0130888	O
Lman2	0.757	0.030799	O
Tuba1c	0.756	0.0157062	O
Rpl6	0.751	0.0100868	O
Necap2	0.567	0.00129156	X
Nedd4l	4.549	3.61473e-06	X
Neu1	2.393	9.02146e-07	X
Nfam1	0.492	0.014741	X
Nfkb1	1.485	0.0249789	X
Nfu1	0.469	0.00780543	X
Nisch	1.863	0.000196598	X
Nlrp3	0.492	0.0119057	X
Nmi	1.373	0.00980204	X
Npc1	0.798	0.0448736	X
Nt5c	1.497	0.00309463	X
Nudt5	2.564	0.00581099	X
Ndufa9	0.75	0.0344107	O
Os9	2.009	0.00576108	X
P2rx7	0.582	0.0121046	X
Pa2g4	1.34	0.0114864	X
Pabpn1	0.279	0.000129639	X
Pafah1b2	1.592	9.6172e-05	X
Pak2	1.29	0.0295316	X
Parp4	2.213	0.0251747	X
Tubb2a	0.742	0.00733119	O
Dctn1	0.737	0.01365	O
Pdcd5	1.521	0.0233434	X
Pdhx	0.548	0.0253613	X
Pdxdc1	0.595	0.00286484	X
Pea15	0.686	0.00971792	X
Pex19	0.096	9.35587e-11	X
Pgm1	1.316	0.048674	X
Pgp	2.149	0.00449047	X
Phf11	1.664	0.00378963	X
Pi4k2a	1.361	0.0373993	X
Pigu	0.563	0.00489505	X
Pilra	0.029	1e-17	X
Pip4k2a	0.567	0.00102316	X
Ndufv1	0.72	0.0175223	O
Plekho1	2.436	0.000173598	X
Plod1	0.506	0.0269704	X
Shmt2	0.72	0.0079076	O
Polr2c	0.471	0.0329802	X
Polr2h	0.546	0.043978	X
Ppm1g	2.789	0.000188215	X
Ppp1r8	0.453	1.94802e-05	X
Ppp6r3	0.112	1.80247e-09	X
Prg2	0.782	0.0263953	X
Prkar1a	1.368	0.00910507	X
Prkar2a	2.65	3.25155e-11	X
Prpf31	0.689	0.038688	X
Prpf38a	0.375	0.000663498	X
Psen1	0.175	3.75988e-10	X
Psmb7	1.434	0.0396874	X
Psmd10	1.927	0.0253023	X
Rpl13a	0.716	0.0281495	O
Purb	0.71	0.0323013	O
Hnrnpul1	0.708	0.0215921	O
Ptgr2	2.259	0.0150727	X
Ptpn7	0.127	1e-17	X
Ptpre	6.453	1.7662e-07	X
Tcof1	0.7	0.0284188	O
Pycard	0.748	0.0170696	X
Tm9sf2	0.7	0.0261589	O
Tomm34	0.676	0.031253	O
Rabep2	2.752	0.00522047	X
Raver1	0.384	0.0013449	X
Rbm8a	2.404	0.0138455	X
Pccb	0.67	0.0262432	O
Rdh14	0.486	0.031354	X
Rpe	3.052	0.00146434	X
Ubap2l	0.663	0.0117512	O
Dnaja1	0.625	0.000763577	O
Rpl35	1.732	0.000330897	X
Tm9sf3	0.622	0.00194852	O
Ckap5	0.619	0.026033	O
Cyb5b	0.606	0.00215663	O
Actr1b	0.605	0.0206286	O
Rps12	1.344	0.00957895	X
Hacd3	0.567	0.00862722	O
Mthfd2	0.517	0.00541368	O
Rps27l	0.469	2.39327e-07	X
Pitpnb	0.504	0.00486958	O
Cds2	0.493	0.00101037	O
Rras	0.605	0.0144259	X
Rsad2	3.824	2.21858e-06	X
Rufy1	0.655	0.00196079	X
Ruvbl1	1.584	0.00282539	X
S100a10	1.696	2.07375e-05	X
Scly	0.579	0.00763347	X
Chp1	0.47	0.0398969	O
Septin7	0.572	0.000190475	X
Setd3	0.484	0.0353002	X
Calu	0.443	0.00676015	O
Sgta	1.387	0.0301645	X
Sh3bgrl	1.359	0.00722276	X
Sh3bgrl3	1.432	0.0016235	X
Ncln	0.443	0.000835008	O
Slc15a3	0.434	1.27035e-06	X
Slc25a24	0.484	2.87985e-09	X
Cyfip2	0.436	0.0203632	O
Slc26a11	4.954	6.7526e-12	X
Slc31a1	1.586	0.00856123	X
Smap1	0.341	4.83963e-05	X
Smpd4	0.451	0.0246894	X
Smpdl3a	0.74	0.0220066	X
Snrpd1	1.414	0.0245534	X
Snrpg	0.465	0.00181004	X
Snx10	2.502	0.00503071	X
Sphk2	1.653	0.0319621	X
Spn	0.26	1.91068e-06	X
Sppl2a	1.793	0.00649982	X
Spryd4	0.191	1.04553e-08	X
Srm	1.578	0.0401374	X
Srp19	2.367	0.000461197	X
Stard5	0.516	0.00294477	X
Stk11ip	0.476	0.0340345	X
Strn	1.773	0.00262292	X
Sts	1.519	0.013379	X
Stxbp3	0.748	0.0307061	X
Stxbp5	2.982	0.000362112	X
Szt2	2.979	0.000910074	X
Tbc1d13	1.473	0.011039	X
Tbc1d15	3.928	0.000120262	X
Ankrd44	0.431	0.000113532	O
Tecpr1	1.715	2.00654e-06	X
Thbs1	3.36	0.000910691	X
Thop1	1.726	0.0223347	X
Tifa	2.029	0.0482291	X
Timm13	1.738	0.00823556	X
Timm23	0.209	6.67593e-06	X
Tlr7	0.762	0.0452334	X
Cct8	0.391	0.0068302	O
Kdelr1	0.385	0.0018528	O
Tmem256	0.502	0.000985752	X
Tmf1	0.372	0.00717016	X
Tomm20	2.038	0.0177291	X
Rpl38	0.351	1e-17	O
Tpm3	0.164	9.92539e-14	X
Tpp2	1.289	0.0400143	X
Trappc11	0.568	0.0124268	X
Trim28	0.725	0.0143415	X
Trim30a	0.455	0.0208658	X
Trip10	25.524	1e-17	X
Pspc1	0.348	0.00141388	O
Dkc1	0.334	0.00228972	O
Tubb4a	0.606	0.00101653	X
Txlna	2.364	0.0131272	X
G3bp1	0.206	0.00923416	O
Uchl5	1.529	0.0422493	X
G3bp2	0.171	0.00288944	O
Ufm1	1.402	0.0284691	X
Uprt	13.148	2.60547e-12	X
Urod	0.373	0.00387981	X
Usp24	7.938	2.95519e-12	X
Vps36	2.511	0.00456111	X
Vps37c	50.435	1e-17	X
Vps51	1.964	0.0480773	X
Vps53	2.378	0.0079619	X
Wars1	1.45	0.00563604	X
Wdfy4	0.491	0.00430575	X
Yif1b	0.603	0.0397587	X

## Sheet: Sheet 2
Published SG proteome
Jain et al., 2016	Markmiller et al., 2018	Youn et al., 2018	Peiguo et al., 2020	Gwon et al., 2021
ACIN1	ADAR	A1CF	ABCD3	1433B
ACTBL2	AGO1	ABCF3	ABCF1	1433E
ACTR1A	AGO2	ACOT8	ACTA2	1433F
ACTR1B	AHSA1	AGBL1	ACTN1	1433G
ADAR	AKAP9	AHCYL1	ACTN2	1433S
AGO2	ALYREF	AHCYL2	ACTN3	1433T
AKAP9	ANG	AHNAK	ACTN4	1433Z
ALDH18A1	APOBEC3G	AIFM1	ACTR3	PPP2R5D
ANP32E	ATP2C1	AKAP1	AHCY	PPP2R5E
ANXA1	ATXN2	ALG13	AHNAK	PPP2R5C
ANXA6	ATXN2L	ANKRD44	ALDH18A1	PPP2R1A
ANXA7	BRF1	ARFGEF3	ANXA1	PPP2R2A
APEX1	CALR	ASCC1	ANXA11	ACO2
APOBEC3G	CAPRIN1	ASCC2	ANXA2	MATR3
ARPC1B	CASC3	ASCC3	ANXA5	AAGAB
ATAD2	CCAR1	ATAD3B	ANXA7	PRKAG1
ATAD3A	CCR4	ATP5L	AP3D1	GOT2
ATP5A1	CDC37	ATXN2	ARF1	APOBEC3B
ATXN2	CELF1	ATXN2L	ARF4	ABCD3
ATXN2L	CELF2	BCL2L2-PABPN1	ARF5	ACACA
BAG2	CIRBP	BICC1	ATP5A1	ACAD9
BAG3	CNBP	BYSL	ATP5B	ACADV
BANF1	CNOT8	C14orf166	BRIX1	ACOD
BAZ1B	CPEB1	C1QBP	CAND1	ACTN1
BCLAF1	CPEB2	CAMK2D	CAPRIN1	ACTN4
BRAT1	CPEB3	CAMK2G	CAV1	ACTR1A
BRF1	CPEB4	CAPRIN1	CCT2	AGPS
C14orf166	CYFIP2	CAPRIN2	CCT3	FDXR
C15orf52	DAZAP2	CASC3	CCT4	SLC25A4
C22orf28	DAZL	CCDC66	CCT5	SLC25A5
CALML5	DCP1A	CCNB1	CCT6A	SLC25A6
CALR3	DCP1B	CDC20	CCT7	AFG3L2
CAP1	DCP2	CELF1	CCT8	AGK
CAPRIN1	DDX1	CFAP97	CDK1	AHNK2
CAPZA2	DDX39A	CLPTM1	CDK2	AHSA1
CARHSP1	DDX39B	CPEB1	CFL1	AIFM1
CASC3	DDX3X	CPEB4	CLTC	AIFM2
CBFB	DDX5	CSDE1	COPA	AIMP2
CBX1	DDX58	DAZAP1	CSE1L	AKAP8
CBX3	DDX6	DDX1	CYFIP1	ALDH1B1
CCAR1	DHX36	DDX19B	CYFIP2	ALDH7A1
CCT3	DHX58	DDX3X	DDX17	ALDH2
CCT6A	DHX9	DDX6	DDX18	ALDOA
CDC5L	DYRK3	DEPDC1B	DDX21	ANP32E
CDC73	EDC3	DERL1	DDX39B	ANK2
CDK1	EDC4	DHX29	DDX3X	ANKHD1
CDK2	EIF2A	DHX36	DDX5	PRMT1
CELF1	EIF2AK2	DHX57	DDX50	ANXA7
CENPB	EIF2S1	DZIP3	DHX15	AP1G1
CFL1	EIF2S2	E2F4	DHX30	AP1M1
CHCHD3	EIF2S3	EIF2A	DHX36	AP1S1
CHORDC1	EIF3A	EIF2B1	DHX9	AP3B1
CHP1	EIF3B	EIF3A	DKC1	AP3D1
CIRBP	EIF3C	EIF3B	DLST	APEX1
CIT	EIF3D	EIF3C	DNAJA1	API5
CKAP4	EIF3E	EIF3E	DYNC1H1	APMAP
CLIC4	EIF3F	EIF3F	EEF1A1	APOL2
CNBP	EIF3G	EIF3G	EEF1A2	AQR
CNN3	EIF3H	EIF3H	EEF1G	ARF1
CNOT1	EIF3I	EIF3I	EEF2	ARF4
COIL	EIF3J	EIF3K	EIF2AK2	ARF5
CORO1B	EIF3K	EIF3L	EIF3A	ARFGAP1
CPEB1	EIF3L	EIF3M	EIF3B	ARHGEF2
CPSF3	EIF3M	EIF4A1	EIF3E	ARL2
CPSF6	EIF4A1	EIF4A2	EIF3F	ARL8A
CPSF7	EIF4A2	EIF4A3	EIF3L	ARL8B
CRYAB	EIF4A3	EIF4B	EIF4A1	ARMC1
CSDE1	EIF4B	EIF4E	EIF4A2	APOBEC3H
CSE1L	EIF4E	EIF4G1	EIF4B	ASPH
CSTF1	EIF4G1	EIF4G2	EIF4G1	ATP2A2
CTNNA2	EIF4G2	EIF4G3	ELAVL1	ATP2A3
CTNND1	EIF4G3	ELAVL1	ENO1	ATAD3A
CTTNBP2NL	EIF4H	ESRP2	ENO3	ATG3
CWC22	EIF5	FAM111B	EPPK1	ATL1
DAZAP1	EIF5A	FAM120A	EZR	ATL2
DCD	EIF5A2	FAM120C	FASN	ATL3
DCP1A	EIF5B	FAM160A2	FLNA	ATP5H
DCTN1	ELAVL1	FAM160B1	FLNB	ATP5L
DDX1	ELAVL2	FAM98A	FLNC	ATP5F1A
DDX17	ELAVL3	FARP1	FSCN1	ATP5F1B
DDX19A	ELAVL4	FBRSL1	FUS	ATP5F1D
DDX21	ETF1	FKBP3	G3BP1	ATP5F1C
DDX3X	EWSR1	FMR1	G6PD	ATP5MF
DDX47	FASTK	FNDC3B	GAPDH	ATP5PO
DDX5	FMR1	FUBP3	GARS	ATXN10
DDX50	FUBP1	FXR1	GART	BAG2
DDX58	FUBP3	FXR2	GCN1L1	BAP31
DDX6	FUS	G3BP1	GNB2L1	BAX
DERA	FXR1	G3BP2	GSN	BCCIP
DHX15	FXR2	GKAP1	H1F0	ARFGEF1
DHX30	G3BP1	GLE1	HACD3	BMAL2
DHX36	G3BP2	GRSF1	HADHA	BRI3B
DHX9	GBP2	GTPBP1	HEATR1	BTAF1
DISC1	GIGYF2	HABP4	HIST1H1A	C1QBP
DKC1	GRB7	HDLBP	HIST1H1C	MTHFD1
DNAJA1	GSPT1	HELZ	HIST1H1T	MTHFD1L
DNAJC8	GSPT2	HIST1H1E	HIST1H2BB	XPO1
DPYSL2	HDAC6	HIST1H2AC	HIST1H3A	BZW2
DPYSL3	HNRNPA0	HNRNPAB	HIST1H4A	DCTN1
DSP	HNRNPA1	IBTK	HNRNPA0	SEPTIN2
DST	HNRNPA2B1	IGF2BP1	HNRNPA1	FXR1
DSTN	HNRNPA3	IGF2BP2	HNRNPA2B1	CALU
DTX3L	HNRNPAB	IGF2BP3	HNRNPA3	CANX
DYNC1H1	HNRNPC	IPO11	HNRNPC	CAPN1
DYNLL2	HNRNPD	IPO7	HNRNPD	CAND1
DYRK3	HNRNPH1	KHNYN	HNRNPDL	CAP1
DZIP1	HNRNPK	KIF1B	HNRNPF	CAT
EDC4	HNRNPL	KNTC1	HNRNPH1	CTSB
EFTUD2	HNRNPM	LARP1	HNRNPH3	CAPZA2
EIF2A	HNRNPR	LARP1B	HNRNPK	CBX3
EIF2AK1	HNRNPU	LARP4	HNRNPL	CCAR2
EIF2AK2	HOPX	LARP4B	HNRNPM	CD109
EIF2S1	HSP90AA1	LGALS3BP	HNRNPR	CD151
EIF2S2	HSPA8	LLPH	HNRNPU	CDK2
EIF3A	HSPB1	LSM12	HSP90AA1	CDS2
EIF3B	HTT	LSM14A	HSP90AB1	C7orf50
EIF3D	IGF2BP1	LSM14B	HSP90AB2P	FMC1
EIF3E	IGF2BP2	LTV1	HSP90AB3P	C8orf82
EIF3F	IGF2BP3	LUZP1	HSP90B1	HSPD1
EIF3G	ILF2	MAGED1	HSPA1A	CHD4
EIF3H	ILF3	MAP2K1	HSPA1L	CHD5
EIF3I	IPO8	MAP7D3	HSPA5	CHERP
EIF3J	KHDRBS1	MAPRE1	HSPA6	CHTOP
EIF3K	KHSRP	MBNL2	HSPA8	CISD2
EIF3L	KPNA2	MCRIP1	HSPB1	CS
EIF3M	KPNA4	MCRIP2	ILF2	CKAP5
EIF4A1	KPNA5	MCU	ILF3	CLASP1
EIF4A3	KPNB1	MEX3A	IMPDH2	CLASP2
EIF4B	LARP4	MEX3D	IPO7	CLTA
EIF4E	LARP4B	MIF4GD	IQGAP1	CLTC
EIF4G1	LIN28A	MKRN1	KPNB1	CLTCL1
EIF4G2	LSM1	MKRN2	KRT17	CLPTM1
EIF4H	LSM12	MOB2	KRT18	CLPX
ELAVL1	LSM14A	MOV10	KTN1	CMC1
ELAVL2	LSM14B	MSI1	LASP1	CMC2
ELAVL4	MAP1LC3A	MSI2	LBR	NCAPD2
EPPK1	MAPK8	MYCBP2	LDHA	NCAPH
ETF1	MATR3	NAP1L4	LDHAL6B	NCAPG
EWSR1	MBNL1	NFX1	LDHB	CNN2
FAM120A	MCRIP1	NUFIP2	LMNA	CNN3
FAM98A	MCRIP2	NYNRIN	LRPPRC	CNOT1
FASTK	MEX3A	OCRL	MATR3	CNTNAP1
FBL	MEX3B	OTUD4	MCCC1	CFL1
FEN1	MSI1	PABPC1	MCM2	COMT
FHL1	MSI2	PABPC4	MCM6	COPB
FLNA	NCL	PAIP1	MCM7	COPB2
FLNB	NONO	PAIP2	MMS19	COPD
FLNC	NPM1	PAIP2B	MSH6	COPE
FMR1	NRG2	PAN2	MSN	COPG1
FNDC3B	NUFIP2	PAN3	MTHFD1	COPZ1
FSCN1	NXF1	PARP12	MYH10	CORO1C
FTSJ3	NXF5	PATL1	MYH11	CORO7
FUBP3	OAS1	PCBP1	MYH14	COX2
FUS	OAS2	PCBP2	MYH9	COX5A
FXR1	OAS3	PEG10	MYL6	COX5B
FXR2	OGFOD1	PHF20	MYL6B	COX7R
G3BP1	OGG1	PHLDB1	MYO1B	CYP51A1
G3BP2	OGN	PKP4	MYO1C	CPNE3
GFPT1	PABPC1	POP7	NCAPD2	CPSF7
GNB2	PABPC3	PPP6R2	NES	CRIP2
GNB2L1	PABPC4	PRKCD	NONO	CRNKL1
GRB7	PABPC5	PRMT1	NOP56	CRYAB
GSPT1	PAN2	PRRC2A	NOP58	CSDE1
H1F0	PAN3	PRRC2B	NUMA1	CSNK2B
H1FX	PATL1	PRRC2C	NUP155	COPS1
H2AFY	PCBP1	PTBP3	NUP188	COPS3
H2AFY2	PCBP2	PUM1	PABPC1	COPS8
H3F3B	PFN1	PUM2	PABPC4	CSTF3
HABP4	PFN2	PYM1	PAICS	CUL4A
HELZ	PHB2	QTRT1	PARP1	CUL4B
HELZ2	PKP1	QTRT2	PC	CYC1
HIST1H2AC	PKP3	R3HDM1	PCBP1	CYB5B
HMGA1	PQBP1	R3HDM2	PCBP2	CACYBP
HMGB3	PRKCA	RBM47	PCCA	CYFIP1
HMGN1	PRKRA	RBMS1	PCCB	CYFIP2
HNRNPA0	PRMT1	RBMS2	PDIA6	DPY19L1
HNRNPA1	PSD3	RBMS3	PDS5B	CANX
HNRNPA2B1	PSPC1	RBMX	PFN1	MATR3
HNRNPA3	PTBP1	RBPMS	PGK1	OCIAD1
HNRNPAB	PTK2	RC3H1	PHB2	DAG1
HNRNPC	PUM1	RC3H2	PHGDH	DIABLO
HNRNPD	PUM2	RNF214	PKM	DYNC1LI1
HNRNPH1	PURA	RPL11	PLEC	DYNC1LI2
HNRNPH2	PURB	RPP25L	PLSCR2	DCTN1
HNRNPH3	QKI	RPS10	PPIA	DDX19A
HNRNPK	RACK1	RPS2	PPIB	DDB1
HNRNPL	RAN	RPS3A	PRDX1	DDRGK1
HNRNPR	RBM3	RPS6KA3	PRKDC	DDX1
HNRNPUL1	RBM4	RPTOR	PRPF8	DDX20
HP1BP3	RBM42	RTCB	PRPH	DDX21
HSP90AA1	RC3H1	RTEL1	PSMD3	DDX3X
HSPA1A	RHOA	SCAPER	PTBP1	DDX3Y
HSPA4	RNASEL	SECISBP2	QARS	DDX42
HSPA8	RNH1	SERBP1	RAN	DDX47
HSPA9	ROCK1	SFXN1	RBM14	DDX5
HSPB1	RPL3	SLC25A4	RDX	DDX50
HSPD1	RPS18	SLC25A5	RNH1	DDX6
IGF2BP1	RPS19	SLC25A6	RPL10	DECR
IGF2BP2	RPS3	SMAP2	RPL11	DEK
IGF2BP3	RPS6	SMARCAD1	RPL13	DERL1
IK	RPS6KA3	SMG1	RPL13A	DSTN
ILF2	RTCA	SMG6	RPL14	DAGLB
ILF3	SAMD4A	SMG8	RPL15	HSD17B12
IMMT	SERBP1	SMG9	RPL17	HSD17B4
IMPDH2	SFPQ	SND1	RPL18	DHCR24
IPO7	SMG1	SPATS2	RPL18A	DHCR7
IPO8	SMN1	SPATS2L	RPL19	GLUD1
ITGB1	SMN2	SPG11	RPL22	DHRS2
KANK2	SND1	SPNS1	RPL23	DHX29
KHDRBS1	SPATS2L	SPOP	RPL24	DHX30
KHDRBS3	STAU1	SPTBN1	RPL26	DHX9
KHSRP	STAU2	SRRM2	RPL27A	DIAP1
KIAA1524	SYNCRIP	STAU1	RPL3	SLC25A10
KIF23	TAF15	STRAP	RPL30	DNAJC10
KLC1	TARDBP	STRN4	RPL4	DNAJC11
KPNA1	TDRD3	SYNCRIP	RPL5	DJC13
KPNA2	TIA1	TBC1D5	RPL6	DLD
KPNA6	TIAL1	TDRD3	RPL7	DMD
KPNB1	TNPO1	TDRD7	RPL7A	DNAJA1
KRT18	TNRC6A	TIA1	RPL8	DNAJA2
LARP1	TNRC6B	TIAL1	RPL9	DNAJA3
LARP4	TRAF2	TM9SF3	RPLP0	DNAJB1
LBR	TRIM2	TNPO2	RPN1	DNAJB6
LEMD3	TRIM3	TOP3B	RPN2	DNAJC7
LIN28A	UPF1	TRA2A	RPS11	DNAJC9
LMNA	UPF2	TRA2B	RPS14	LIG1
LMNB1	UPF3A	TRIM25	RPS16	DNM1L
LPP	UPF3B	TRIM26	RPS2	DPM1
LSM14A	USP10	TRIM56	RPS27A	DPYSL2
LSM14B	USP6	TRIP4	RPS3A	DRG1
LSM3	WDR62	TROVE2	RPS4X	ADAR
LUC7L	XRN1	TTF2	RPS6	DDX39A
LUZP1	YBX1	TUBA1C	RPS8	DDX39B
MACF1	YTHDF1	TUBB3	RPS9	DYNC1H1
MAEL	YTHDF2	TYMS	RRP12	DYNLL1
MAGEA4	ZBP1	UBAP2	RS24	DNM1
MAGED1	ZC3HAV1	UBAP2L	RS3	DNM2
MAGED2	ZFP36	UPF1	RSL1D1	DNM3
MAGOHB		UPF2	SAR1A	EIF2AK2
MAP4		UPF3B	SEC23A	SNAP91
MAP4K4		USP10	SEC24C	YWHAZ
MAPK8		YBX1	SEC61A1	NDRG1
MAPRE1		YBX3	SERPINH1	STAU2
MARS		YTHDC2	SF3B1	EIF4G1
MATR3		YTHDF1	SFXN3	PSMC3
MBNL1		YTHDF2	SLC25A4	CAPN1
MCM4		YTHDF3	SLC25A5	PUF60
MCM5		ZC3H7B	SLC25A6	PRMT1
MCM7		ZC3HAV1	SLC3A2	NAP1L4
METAP1		ZCCHC6	SND1	ECH1
MEX3A		ZNF598	SON	HADHA
MEX3B		ZNFX1	SOX13	HADHB
MEX3C		ZZEF1	SRRM2	ECHDC1
MFAP1			SUMO2	ECHS1
MKI67			SUMO3	ECI1
MOV10			SURF4	ECM29
MSH6			SYNCRIP	EDC4
MSI1			TARDBP	EDIL3
MSI2			TBB5	EEF1A1
MTHFD1			TCOF1	EEF1B2
mTor			TCP1	EEF1D
MYO1C			TGM2	EEF1G
MYO6			TLN1	TSFM
NEXN			TMEM33	TUFM
NONO			TMOD3	EIF2B4
NOP56			TOP1	EIF2A
NOP58			TOP2A	EIF3B
NOSIP			TOP2B	EIF3C
NSUN2			TRAP1	EIF3D
NTMT1			TUBA1A	EIF3E
NUDC			TUBB2A	EIF3F
NUFIP2			TUBB3	EIF3I
NUMA1			TUBB6	EIF3L
NUP205			TUBB8	EIF3M
NUP210			TUFM	ELAVL1
NUP214			TYMS	EMC2
NUP62			VCL	EMC3
NUP93			VCP	ENO1
NUP98			VIM	EPPK1
NXF1			XPO1	KDELR1
OGFOD1			XPO5	KDELR2
OGG1			XRCC5	ETF1
ORF1			XRCC6	GSPT1
PABPC1			YBX1	GSPT2
PABPC4			YTHDF3	SQLE
PAK4				LSS
PALLD				ERLIN1
PARG				ERLIN2
PARP1				ERP44
PARP12				ESYT1
PAWR				ETFA
PCBP1				ETFB
PCBP2				EXOC4
PCNA				EXOC8
PDCD6IP				FAM120A
PDLIM1				FAM162A
PDLIM4				FAM210A
PDLIM5				CHD4
PDS5B				NAP1L1
PELO				DNM1L
PFDN4				MARS
PFN1				COPZ1
PFN2				RPL10
PGAM5				CYRIB
PHB2				FAM98A
PHLDB2				FAR1
PKP2				FAF2
PKP3				FASN
PLEC				FBL
POLR2B				FDFT1
POM121				FEN1
PPIP5K1				FERMT2
PPME1				FHL1
PPP1R10				FHL2
PPP1R18				FILIP1L
PPP2R1A				FLII
PQBP1				FLNB
PRDX1				FLNC
PRDX6				FLOT2
PRKCA				FSCN1
PRKRA				FUBP3
PRMT1				FH
PRMT5				FBXL18
PRPF6				FXR1
PRPF8				FXR2
PRRC2A				MYL6
PRRC2C				HNRNPC
PSMD2				SHMT2
PSPC1				GAR1
PTBP1				GNB1
PTBP3				GNB2
PTGES3				GNB4
PTK2				GNG12
PUM1				RACK1
PUM2				GCN1L1
PURA				RAP1GDS1
PURB				GEMIN4
PXDNL				GEMIN5
PYCR1				GET4
RAB1A				GFAP
RACGAP1				SLC25A22
RAD21				GBA
RALY				GLS
RANBP1				GALNT16
RAPTOR				SHMT2
RBBP4				GOLGA2
RBFOX1				GOLGB1
RBM12B				GOLT1B
RBM14				GPAA1
RBM26				GPD2
RBM42				PIGK
RBMS1				GRHPR
RBMS2				HSPA9
RBMX				GSDMD
RBPMS				GMPS
RC3H1				DDX39B
RCC1				PABPC4
RCC2				ATP6V1D
Rent2				SLTM
RFC3				HIST1H1A
RFC4				HIST1H1C
RGPD3				HIST1H2AD
RHOA				HIST2H2AB
RNF214				HIST2H2AC
RNH1				H2AFV
ROCK1				H2AFY2
RPL14				H2AX
RPL4				H2AFY
RPS14				HIST1H2BH
RPS6KA3				HIST1H2BO
RPS8				H2BS1
RRBP1				HIST2H3C
RSL1D1				H3F3B
S100A7A				HSP90AB2P
S100A9				HACD3
SAFB				HAT1
SAFB2				HSD17B10
SAMD4A				HDAC1
SEC24C				HDAC2
SERBP1				HEATR1
SF3B2				DNAAF5
SF3B3				CPOX
SFN				HIP1R
SFPQ				HM13
SFRS3				HMGB1
SIPA1L1				HMOX2
SLC25A5				HNRNPDL
SLTM				HNRNPH1
SMARCA1				HNRNPH2
SMARCA5				HNRNPH3
SMC3				HNRNPUL1
SMC4				HNRNPUL2
SMG1				HNRNPC
SMN1				HNRNPF
SMU1				HNRNPK
SND1				HNRNPL
SNRNP200				HSP90AA1
SNRPF				HSP90AB1
SNTB2				HSDL2
SORBS1				HSPB1
SORBS3				HUWE1
SPATS2L				EPHX1
SPECC1L				P4HB
SRI				MRPL58
SRP9				IDH3A
SRRM1				EIF2S1
SRRM2				IGF2BP2
SRRT				EIF2S3
SRSF1				EIF4A1
SRSF10				EIF4A2
SRSF4				EIF4A3
STAT1				EIF4E
STAU2				EIF4G1
STIP1				EIF4G3
STRAP				EIF5A
SUGP2				IFITM3
SUN1				IKBIP
SYCP3				ILF2
SYNCRIP				ILVBL
SYNE1				KPNA2
TAF15				KPNA4
TARDBP				KPNA3
TCEA1				KPNA1
TCP1				KPNA5
TDRD3				KPNA6
TERT				KPNB1
TIA1				BPNT2
TIAL1				INF2
TMOD3				IPO11
TNKS				IPO4
TNKS1BP1				IPO5
TNPO1				IPO7
TNPO2				IPO8
TNRC6B				IPO9
TOMM34				PPA1
TPM1				IQGAP1
TPM2				IQGAP3
TPT1				ISOC2
TRAF2				ITPA
TRDMT1				RAB34
TRIM21				EIF4A1
TRIM25				RPS27A
TRIM56				SLC25A22
TRIP6				PTBP1
TSC1				AP2B1
TUBA1C				K7ERI8
TUBA3C				PRKACG
TUBA4A				MKI67
TUBB				KIF11
TUBB3				KIF4A
TUBB4B				KIF5A
TUBB8				KIF5C
TUFM				KIFC1
TXN				KIF5B
U2AF1				KNTC1
UBA1				PRKCI
UBAP2				LACTB
UBAP2L				LAMP2
UBL4A				LARP1
UPF1				SLC7A5
USP10				LBR
USP5				LNPEP
VASP				LDHB
VCP				LGALS1
WDR62				LMAN2
XRCC6				LMNB1
XRN1				LNPK
YARS				LONP1
YBX1				LPPRC
YBX3				LRRC59
YES1				LRP1
YTHDF1				LSM14A
YTHDF2				LSM14B
YTHDF3				LSM12
YWHAB				LAMTOR1
YWHAH				LUC7L
YWHAQ				FBL
YWHAZ				HNRNPM
ZC3H14				HNRNPM
ZC3H7A				TIMM50
ZC3H7B				MAN1A1
ZC3HAV1				MAN1B1
ZFP36				MAN2A1
ZNF638				MACF1
				MAGEA1
				MAGEA4
				MAGEA10
				MAGEB2
				MAGEC1
				MAGEC3
				MAGED1
				MAGED2
				MAGT1
				ME2
				MAP1B
				MARCHF5
				MATR3
				MCCC2
				MCM3
				MCM7
				MCU
				MDH2
				MAGOHB
				CHCHD3
				CHCHD6
				APOOL
				IMMT
				NDUFAF2
				CIAO2B
				MLEC
				MLH1
				MMS19
				MOB1B
				MOV10
				MAP2K1
				SLC25A3
				MSH2
				MSH6
				MSMO1
				MTA2
				MTCH1
				MTCH2
				MTHFD2
				MTOR
				MTX2
				MYH11
				MYH14
				MYH9
				MYL9
				NAT10
				CYB5R1
				CYB5R3
				NCKAP1
				NCLN
				POR
				NDC1
				NME1
				NME2
				NDUFA5
				NDUFA9
				NDUFA12
				NDUFB10
				NDUFS1
				NDUFS2
				NDUFS3
				NDUFV1
				NDUFV2
				NDUFV3
				NF1
				SNU13
				NIBAN2
				NCSTN
				SCP2
				NNMT
				NNT
				NOC2L
				NOL6
				NOMO2
				NOP56
				NOP58
				NPL4
				NPM1
				NRBP1
				NSDHL
				NSUN2
				SCYL1
				NUP155
				NUP160
				MT-ND1
				NUP205
				NUBP2
				NUDC
				NUMA1
				NUP93
				FAM114A1
				OAT
				OGDH
				DLST
				DLAT
				PDHA1
				PDHB
				OPA1
				OSBP
				DDOST
				OTUB1
				OXSR1
				P3H3
				P4HA2
				PYCR1
				PYCR2
				ALDH18A1
				PABPC4
				SERBP1
				PAK1
				PALLD
				MTPAP
				PARD3
				PBXIP1
				LPCAT1
				PCBP1
				TRIP13
				PCK2
				PCNA
				PCYOX1
				PCYOX1L
				PDCD10
				PDCD6IP
				PDCD6
				PDCL3
				PDS5A
				PDS5B
				PELP1
				PES1
				PGAM5
				PGK1
				PGRMC1
				PGRMC2
				PHB
				PHB2
				PICALM
				PITPNB
				PLAP
				PLIN2
				PLIN3
				PLOD2
				PNPT1
				PPP1CA
				PPP1CB
				PPP1CC
				PPP2CA
				PPP4R1
				ACP1
				PPIA
				PPIC
				PRRC2A
				PRRC2C
				PRDX1
				PRDX2
				PRDX3
				PRDX6
				PREB
				PRKDC
				PRKRA
				PFN2
				PRPF19
				PRPF31
				PRPF8
				PSMC6
				PSMC1
				PSMC3
				PSMC4
				PSMC2
				PSMC5
				PSMA5
				PSMA7
				PSMA8
				PSMD11
				PSMD12
				PSMD13
				PSMD14
				PSIP1
				PSMD1
				PSMD2
				PSMD6
				PSMD7
				PSMD8
				PSME1
				PSME2
				PSPC1
				PTBP1
				PTRH2
				PTPN1
				PTPN23
				PTPRD
				PTDSS1
				PUF60
				GART
				PAICS
				PURA
				PURB
				PXMP2
				CAD
				CTPS1
				HBEBP2BPA
				FHL1
				HIST2H3PS2
				UBAP2L
				UQCRC1
				UQCRC2
				UQCRB
				UQCRQ
				QPCTL
				QSOX2
				RAB10
				RAB18
				RAB1A
				RAB1B
				RAB21
				RAB32
				RAB3A
				RAB3B
				RAB5A
				RAB5B
				RAB5C
				RAB7A
				RANGAP1
				GPRC5A
				RALY
				RB33B
				RAB3GAP2
				RBM14
				RBM4
				RBMX
				RANBP2
				TAF15
				RCN1
				RCN2
				RDH11
				REEP6
				ATP6AP2
				UPF1
				UPF2
				RER1
				RPA1
				RFC1
				RFC2
				RFC3
				RFC4
				RFC5
				ARHGAP1
				RHOG
				RIC8A
				RNH1
				RPL10A
				RPL12
				RPL18A
				RSL1D1
				RPL23
				RPL32
				RPL34
				RPL36A
				RPL38
				RPL4
				RPL5
				RPL8
				RPLP0
				RPLP0P6
				RPLP1
				MRPL11
				MRPL12
				MRPL13
				MRPL17
				MRPL19
				MRPL22
				MRPL23
				MRPL37
				MRPL39
				MRPL46
				MRPL49
				RMND1
				RBMXL3
				RNF213
				HNRNPA0
				HNRNPA1
				HNRNPA3
				HNRNPAB
				POLR2B
				RPN2
				RRP12
				RPS23
				RPS5
				RSF1
				SNRPB
				RSU1
				MRPS2
				MRPS7
				MRPS18B
				MRPS23
				MRPS25
				MRPS26
				MRPS29
				MRPS31
				RTCB
				RTN4
				RUVBL1
				SEC23IP
				SLC29A1
				SLC39A7
				SACM1L
				SAFB
				SAFB2
				SAMM50
				SAR1A
				SEC11A
				SEC23A
				SEC23B
				SEC24C
				SEC31A
				SCAMP1
				SCFD1
				SLC25A24
				OXCT1
				SDHA
				SEC13
				SEC62
				SEH1L
				SEPTIN11
				SEPTIN7
				PHGDH
				SF3A2
				SF3A3
				SF3B1
				SF3B2
				SF3B4
				SFXN1
				SFXN3
				SIN3A
				SKP1
				SLIRP
				SLTM
				SMC1A
				SMC2
				SMC3
				SMARCA1
				SMARCA4
				SMARCA5
				SNRPD3
				SMARCAD1
				SMARCB1
				SYNGR2
				SNW1
				SNX1
				SNX12
				SNX2
				SNX3
				SNX8
				SUPT16H
				SPC24
				SPC25
				SPCS2
				SPR
				SPTB
				SPTLC1
				SPTLC2
				U2SURP
				SRP54
				SRP68
				SRP72
				SRPRA
				SRPRB
				SRSF10
				SRSF12
				SRSF1
				SRSF2
				SRSF3
				SRSF5
				SRSF6
				SRSF7
				SSBP1
				SSR1
				SSR4
				SSRP1
				STAT1
				STAT3
				STIP1
				STOML2
				STT3B
				STX18
				STX5
				STX7
				SUCLG1
				SUCLG2
				SUMO3
				SUN2
				SURF4
				AARS1
				DARS1
				EPRS
				IARS1
				SYNJ2BP
				LARS1
				MARS
				SYMPK
				RARS1
				TARS1
				VARS1
				YARS
				TMEM126A
				TAGLN2
				TUBA1A
				TUBA1C
				TUBA3C
				TUBB2A
				TUBB3
				TUBB4A
				TUBB4B
				TUBB
				TUBB6
				TUBB8
				TUBB8B
				TBCD
				TUBG1
				TBRG4
				TCOF1
				TCP1
				CCT2
				CCT4
				CCT5
				CCT3
				CCT7
				CCT8
				CCT6B
				PTGES3
				TECR
				TNS3
				TEX10
				RELA
				TFAM
				TGM2
				ACAA1
				ACAT1
				THOC4
				MPST
				TRIM28
				TIGAR
				PAM16
				TIMM23
				TIMM44
				TIMM50
				TTN
				TLN1
				TMEM165
				TMEM214
				TM9SF2
				TM9SF3
				TM9SF4
				TMCO1
				TMED2
				TMED5
				TMED7
				TMEM43
				TMEM70
				TMEM97
				TMX1
				TMX2
				TNPO1
				TNPO3
				TOR1AIP1
				TOMM22
				TOMM34
				TOMM40
				TOMM70
				TOP1
				TOP2A
				TOP2B
				TPD52
				TPD52L2
				TPR
				TRA2A
				TRAM1
				TRAP1
				TRIM25
				TRIO
				TRIP6
				TRIP12
				TSPAN6
				TWF1
				TYMS
				U2AF1
				U2AF2
				SNRNP200
				EFTUD2
				UBA1
				UBE2K
				UBE2N
				UBE2S
				UBTF
				USP14
				UBAP2L
				USP5
				UBR4
				UBXN4
				UQCRFS1
				UQCRFS1P1
				UFD1
				UFL1
				UGGT1
				UMPS
				UNC45A
				USH2A
				USO1
				USP9X
				UTRN
				ATP6V0D1
				VAPB
				ATP6AP1
				ATP6V1B2
				ATP6V1D
				VDAC1
				VDAC2
				VDAC3
				VCL
				VKORC1L1
				VMP1
				VPS13C
				WASF2
				WDR43
				XPO1
				CSE1L
				XPO5
				XRCC5
				XRCC6
				YIF1A
				YKT6
				YME1L1
				ZC3HAV1
				ZFHX3
				ZFPL1
				TJP2
				ZW10
